# Supplementary material for: Pea Marker Database (PMD) – A new online database combining known pea (Pisum sativum L.) gene-based markers
Source: PLoS One. 2017 Oct 26;12(10):e0186713. doi: 10.1371/journal.pone.0186713 (PMC5658071; doi:10.1371/journal.pone.0186713)
Supplement: S3 Table — (XLSX) [file pone.0186713.s003.xlsx]

## Sheet: peaAtl-list
Supplementary Table 3. List of M.truncatula genes located between Medtr4g092760 and Medtr4g096790 including possible Sym13 candidate genes.
Sym13 candidate genes are marked with blue and brown color. Gene expression values taken from PeaRNAseqAtlas are colored using conditional formatting (minimal value = red, maximal value = green, median = yellow).
Mt4.0ver1 Id	Mt4.0ver1 Description	PeaAtlas Id	PeaAtlas Description	RootSys_A_LN	ApicNode_B_LN	Pods_C_LN	Stem_BC_LN	LowerLeaf_C_LN	Nodule_A_LN	Nodule_B_LN	Nodule_G_LN	Leaf_B_LN	RootSys_A_HN	Seed_5dai	Root_B_LN	Tendril_BC_LN	UpperLeaf_C_LN	Peduncle_C_LN	Root_F_LN	Flower_B_LN	Shoot_A_HN	Seeds_12dap	Shoot_A_LN
Medtr4g092760	palmitoyltransferase TIP1	PsCam030805	Zinc finger, DHHC-type; Ankyrin repeat-containing domain	0.0398	0.01698	0.01933	0.04098	0.03994	0.03795	0.04283	0.05675	0.06609	0.04014	0.02573	0.047	0.04826	0.0439	0.04531	0.02505	0.0496	0.02896	0.02786	0.02805	http://bios.dijon.inra.fr/FATAL/cgi/PsUniLowCopy.cgi?__wb_url=4edoc068edoc068edoc0D28edocP048edoc328edocC28edocS068edoc37edocAD28edocTC38edoc0U328edoc9I928edoc79TD28edoc71edocLD28edocF928edocNMF1SEE25edoc1edoc5F28edocND58edoc6A38edocSD28edoc79SD58edocE8WD58edocU7K	http://bios.dijon.inra.fr/FATAL/cgi/PsUniLowCopy.cgi?__wb_url=4edoc068edoc4328edocC28edoc5edoc4edocX068edocSC28edocPT68328edocD28edoc728edoc4D58edocXV7edocID28edocWC38edocED28edocV8A9RC38edocAQ2edoc1edoc128edoc5F7edocE1edoc4F28edocUY69MD58edocE7edocI528edoc67edoc3edoc928edocV1edoc3edocD58edocE928edocM4edocS528edoc2edoc7edocT528edoc49N5V1D58edocXV7edocI1W8N5G93edoc928edocV1edoc3edocD58edocE928edoc…
Medtr4g092770	sphingolipid transporter spinster-like protein, putative	PsCam049261	Sucrose/H+ symporter, plant;	0.04893	0.02001	0.01185	0.04852	0.12009	0.0761	0.0843	0.1158	0.15791	0.05603	0.0323	0.07493	0.07499	0.10793	0.07109	0.02843	0.06579	0.0458	0.03502	0.05154	http://bios.dijon.inra.fr/FATAL/cgi/PsUniLowCopy.cgi?__wb_url=4edoc068edoc068edoc0C28edocV828edoc3E28edocT068edoc37edocAD28edocTC38edoc0U328edoc9I928edoc79TD28edoc71edocLD28edocF928edocLAD1F28edocD28edoc428edocD28edoc5edoc1edoc5F28edocND58edoc6A38edocSD28edoc79SD58edocE8WD58edocU7K	http://bios.dijon.inra.fr/FATAL/cgi/PsUniLowCopy.cgi?__wb_url=4edoc068edoc428edocCD28edoc5edoc4edocRD328edocD28edocPT68328edocD28edoc728edoc4D58edocXV7edocID28edocWC38edocED28edocV8A9RC38edocAQ2edoc1edoc128edoc5F7edocE1edoc4F28edocUY69MD58edocE7edocI528edoc67edoc3edoc928edocV1edoc3edocD58edocE928edocM4edocS528edoc2edoc7edocT528edoc49N5V1D58edocXV7edocI1W8N5G93edoc928edocV1edoc3edocD58edocE928edoc…
Medtr4g092780	glucose-6-phosphate 1-epimerase-like protein	PsCam042995	Aldose 1-epimerase; Glycoside hydrolase-type carbohydrate-binding	0.02401	0.04256	0.03595	0.08123	0.0359	0.05179	0.0505	0.05176	0.0217	0.02548	0.28863	0.03458	0.08673	0.0404	0.04701	0.03534	0.04181	0.0251	0.14386	0.0291	http://bios.dijon.inra.fr/FATAL/cgi/PsUniLowCopy.cgi?__wb_url=4edoc068edoc068edoc0D28edocYDCC28edocT068edoc37edocAD28edocTC38edoc0U328edoc9I928edoc79TD28edoc71edocLD28edocF928edocG1CE38edocK528edoc755edoc1edoc5F28edocND58edoc6A38edocSD28edoc79SD58edocE8WD58edocU7K	http://bios.dijon.inra.fr/FATAL/cgi/PsUniLowCopy.cgi?__wb_url=4edoc068edoc43E28edoc5edoc4edocY828edoc328edocD28edocPT68328edocD28edoc728edoc4D58edocXV7edocID28edocWC38edocED28edocV8A9RC38edocAQ2edoc1edoc128edoc5F7edocE1edoc4F28edocUY69MD58edocE7edocI528edoc67edoc3edoc928edocV1edoc3edocD58edocE928edocM4edocS528edoc2edoc7edocT528edoc49N5V1D58edocXV7edocI1W8N5G93edoc928edocV1edoc3edocD58edocE928edoc…
Medtr4g092790	glutathione-regulated potassium-efflux system protein kefB	PsCam045136	Glutathione-regulated potassium-efflux system protein KefB	0.00394	0.02917	0.03094	0.04596	0.28543	0.0118	0.0078	0.0152	0.42784	0.00426	0.00076	0.00721	0.14013	0.37254	0.0823	0.00219	0.06387	0.1411	0.00981	0.19242	http://bios.dijon.inra.fr/FATAL/cgi/PsUniLowCopy.cgi?__wb_url=4edoc068edoc068edoc048edocD28edocS428edoc3D28edocT068edoc37edocAD28edocTC38edoc0U328edoc9I928edoc79TD28edoc71edocLD28edocF928edoc328edocM2edocC38edocTC28edoc728edocE28edoc5edoc1edoc5F28edocND58edoc6A38edocSD28edoc79SD58edocE8WD58edocU7K	http://bios.dijon.inra.fr/FATAL/cgi/PsUniLowCopy.cgi?__wb_url=4edoc068edoc8SC28edoc5edoc4edocQ4328edocD28edocPT68328edocD28edoc728edoc4D58edocXV7edocID28edocWC38edocED28edocV8A9RC38edocAQ2edoc1edoc128edoc5F7edocE1edoc4F28edocUY69MD58edocE7edocI528edoc67edoc3edoc928edocV1edoc3edocD58edocE928edocM4edocS528edoc2edoc7edocT528edoc49N5V1D58edocXV7edocI1W8N5G93edoc928edocV1edoc3edocD58edocE928edoc328edo…
Medtr4g092800	methionine sulfoxide reductase B 2	PsCam001967	Mss4-like	0.03472	0.05971	0.0683	0.0613	0.31908	0.02986	0.03361	0.04015	0.26761	0.03945	0.14422	0.02856	0.16964	0.35662	0.08935	0.02861	0.09215	0.33162	0.04224	0.29165	http://bios.dijon.inra.fr/FATAL/cgi/PsUniLowCopy.cgi?__wb_url=4edoc068edoc068edocPD28edocVD3C28edocP068edoc37edocAD28edocTC38edoc0U328edoc9I928edoc79TD28edoc71edocLD28edocF928edocQHF0P528edoc428edoc7edoc5edoc1edoc5F28edocND58edoc6A38edocSD28edoc79SD58edocE8WD58edocU7K	http://bios.dijon.inra.fr/FATAL/cgi/PsUniLowCopy.cgi?__wb_url=4edoc068edocC38edocCD28edoc5edoc4edocY428edoc328edocC28edocPT68328edocD28edoc728edoc4D58edocXV7edocID28edocWC38edocED28edocV8A9RC38edocAQ2edoc1edoc128edoc5F7edocE1edoc4F28edocUY69MD58edocE7edocI528edoc67edoc3edoc928edocV1edoc3edocD58edocE928edocM4edocS528edoc2edoc7edocT528edoc49N5V1D58edocXV7edocI1W8N5G93edoc928edocV1edoc3edocD58edocE9…
Medtr4g092820	glutamyl-tRNA reductase family protein	PsCam036892	Tetrapyrrole biosynthesis, glutamyl-tRNA reductase; NAD(P)-binding domain	0.01755	0.00858	0.00982	0.00906	0.00882	0.01511	0.01347	0.01379	0.00985	0.01408	0.0098	0.0148	0.00744	0.01223	0.0092	0.01294	0.01758	0.01382	0.01043	0.01602	http://bios.dijon.inra.fr/FATAL/cgi/PsUniLowCopy.cgi?__wb_url=4edoc068edoc068edoc048edocC28edocY048edocCD28edocS068edoc37edocAD28edocTC38edoc0U328edoc9I928edoc79TD28edoc71edocLD28edocF928edocQHF0P528edoc428edoc7edoc5edoc1edoc5F28edocND58edoc6A38edocSD28edoc79SD58edocE8WD58edocU7K	http://bios.dijon.inra.fr/FATAL/cgi/PsUniLowCopy.cgi?__wb_url=4edoc068edoc828edoc3E28edoc5edoc4edocX8SC28edocPT68328edocD28edoc728edoc4D58edocXV7edocID28edocWC38edocED28edocV8A9RC38edocAQ2edoc1edoc128edoc5F7edocE1edoc4F28edocUY69MD58edocE7edocI528edoc67edoc3edoc928edocV1edoc3edocD58edocE928edocM4edocS528edoc2edoc7edocT528edoc49N5V1D58edocXV7edocI1W8N5G93edoc928edocV1edoc3edocD58edocE928edocQHF0P5…
Medtr4g092830	Pmr5/Cas1p GDSL/SGNH-like acyl-esterase family protein	PsCam034765	Protein of unknown function DUF231, plant	0.00898	0.00782	0.00598	0.01203	0.00908	0.01403	0.01263	0.01546	0.01318	0.01097	0.00448	0.01113	0.01126	0.01223	0.01174	0.00832	0.01282	0.00926	0.0111	0.00937	http://bios.dijon.inra.fr/FATAL/cgi/PsUniLowCopy.cgi?__wb_url=4edoc068edoc068edoc0D28edocVC38edoc328edocD28edocS068edoc37edocAD28edocTC38edoc0U328edoc9I928edoc79TD28edoc71edocLD28edocF928edocMQ61edocGE405edoc1edoc5F28edocND58edoc6A38edocSD28edoc79SD58edocE8WD58edocU7K	http://bios.dijon.inra.fr/FATAL/cgi/PsUniLowCopy.cgi?__wb_url=4edoc068edoc4CD28edoc5edoc4edocW0SC28edocPT68328edocD28edoc728edoc4D58edocXV7edocID28edocWC38edocED28edocV8A9RC38edocAQ2edoc1edoc128edoc5F7edocE1edoc4F28edocUY69MD58edocE7edocI528edoc67edoc3edoc928edocV1edoc3edocD58edocE928edocM4edocS528edoc2edoc7edocT528edoc49N5V1D58edocXV7edocI1W8N5G93edoc928edocV1edoc3edocD58edocE928edocMQ61edocGE40…
Medtr4g092840	phosphoglycerate mutase family protein	PsCam051134	Histidine phosphatase superfamily, clade-1	0.06716	0.04989	0.04907	0.069	0.1224	0.03115	0.03538	0.04282	0.1483	0.06555	0.02892	0.07517	0.09171	0.1567	0.07091	0.05622	0.04615	0.10151	0.03548	0.111	http://bios.dijon.inra.fr/FATAL/cgi/PsUniLowCopy.cgi?__wb_url=4edoc068edoc068edoc068edocD28edocS428edoc3C28edocU068edoc37edocAD28edocTC38edoc0U328edoc9I928edoc79TD28edoc71edocLD28edocF928edocQHF0P528edoc428edoc7edoc5edoc1edoc5F28edocND58edoc6A38edocSD28edoc79SD58edocE8WD58edocU7K	http://bios.dijon.inra.fr/FATAL/cgi/PsUniLowCopy.cgi?__wb_url=4edoc068edoc0SC28edoc5edoc4edocQ428edoc3D28edocPT68328edocD28edoc728edoc4D58edocXV7edocID28edocWC38edocED28edocV8A9RC38edocAQ2edoc1edoc128edoc5F7edocE1edoc4F28edocUY69MD58edocE7edocI528edoc67edoc3edoc928edocV1edoc3edocD58edocE928edocM4edocS528edoc2edoc7edocT528edoc49N5V1D58edocXV7edocI1W8N5G93edoc928edocV1edoc3edocD58edocE928edocQHF0P5…
Medtr4g092850	octicosapeptide/phox/Bem1p (PB1) domain protein
Medtr4g092880	global transcription factor group protein	PsCam009766	Bromodomain	0.06009	0.04799	0.04461	0.08913	0.07113	0.083	0.0842	0.08623	0.14943	0.07315	0.0459	0.0916	0.09298	0.08022	0.08633	0.03868	0.08024	0.07936	0.05057	0.06537	http://bios.dijon.inra.fr/FATAL/cgi/PsUniLowCopy.cgi?__wb_url=4edoc068edoc068edoc048edocD28edocVC38edoc3E28edocP068edoc37edocAD28edocTC38edoc0U328edoc9I928edoc79TD28edoc71edocLD28edocF928edocB28edoc94A38edocF28edocA71edoc5edoc1edoc5F28edocND58edoc6A38edocSD28edoc79SD58edocE8WD58edocU7K	http://bios.dijon.inra.fr/FATAL/cgi/PsUniLowCopy.cgi?__wb_url=4edoc068edoc8CD28edoc5edoc4edocWD328edocC28edocPT68328edocD28edoc728edoc4D58edocXV7edocID28edocWC38edocED28edocV8A9RC38edocAQ2edoc1edoc128edoc5F7edocE1edoc4F28edocUY69MD58edocE7edocI528edoc67edoc3edoc928edocV1edoc3edocD58edocE928edocM4edocS528edoc2edoc7edocT528edoc49N5V1D58edocXV7edocI1W8N5G93edoc928edocV1edoc3edocD58edocE928edocB28edo…
Medtr4g092900	global transcription factor group protein	PsCam009766	Bromodomain	0.06009	0.04799	0.04461	0.08913	0.07113	0.083	0.0842	0.08623	0.14943	0.07315	0.0459	0.0916	0.09298	0.08022	0.08633	0.03868	0.08024	0.07936	0.05057	0.06537	http://bios.dijon.inra.fr/FATAL/cgi/PsUniLowCopy.cgi?__wb_url=4edoc068edoc068edoc048edocD28edocVC38edoc3E28edocP068edoc37edocAD28edocTC38edoc0U328edoc9I928edoc79TD28edoc71edocLD28edocF928edocB28edoc94A38edocF28edocA71edoc5edoc1edoc5F28edocND58edoc6A38edocSD28edoc79SD58edocE8WD58edocU7K	http://bios.dijon.inra.fr/FATAL/cgi/PsUniLowCopy.cgi?__wb_url=4edoc068edoc8CD28edoc5edoc4edocWD328edocC28edocPT68328edocD28edoc728edoc4D58edocXV7edocID28edocWC38edocED28edocV8A9RC38edocAQ2edoc1edoc128edoc5F7edocE1edoc4F28edocUY69MD58edocE7edocI528edoc67edoc3edoc928edocV1edoc3edocD58edocE928edocM4edocS528edoc2edoc7edocT528edoc49N5V1D58edocXV7edocI1W8N5G93edoc928edocV1edoc3edocD58edocE928edocB28edo…
Medtr4g092910	hypothetical protein
Medtr4g092920	heat shock 70 kDa protein	PsCam033602	Heat shock protein Hsp70; Chaperone DnaK	0.0838	0.15057	0.15406	0.08628	0.1143	0.1405	0.13041	0.05738	0.1359	0.0798	0.09821	0.0808	0.13081	0.1444	0.11525	0.09157	0.17198	0.1362	0.19109	0.1047	http://bios.dijon.inra.fr/FATAL/cgi/PsUniLowCopy.cgi?__wb_url=4edoc068edoc068edoc048edocC28edocP8SC28edocS068edoc37edocAD28edocTC38edoc0U328edoc9I928edoc79TD28edoc71edocLD28edocF928edoc652edoc5QIDE38edoc5edoc1edoc5F28edocND58edoc6A38edocSD28edoc79SD58edocE8WD58edocU7K	http://bios.dijon.inra.fr/FATAL/cgi/PsUniLowCopy.cgi?__wb_url=4edoc068edoc828edoc328edocC28edoc5edoc4edocVC28edocSC28edocPT68328edocD28edoc728edoc4D58edocXV7edocID28edocWC38edocED28edocV8A9RC38edocAQ2edoc1edoc128edoc5F7edocE1edoc4F28edocUY69MD58edocE7edocI528edoc67edoc3edoc928edocV1edoc3edocD58edocE928edocM4edocS528edoc2edoc7edocT528edoc49N5V1D58edocXV7edocI1W8N5G93edoc928edocV1edoc3edocD58edocE9…
Medtr4g092960	oligopeptide transporter OPT family protein	PsCam039894	Oligopeptide transporter OPT superfamily	0.00089	0.00011	3e-05	0	0	0	0	0.00014	0.0005	0.00077	0	0.00083	0	0	0.0001	0.00065	0	0	0	0	http://bios.dijon.inra.fr/FATAL/cgi/PsUniLowCopy.cgi?__wb_url=4edoc068edoc068edoc068edocD28edocY048edoc3E28edocS068edoc37edocAD28edocTC38edoc0U328edoc9I928edoc79TD28edoc71edocLD28edocF928edoc728edocQT7edocP828edoc2edoc55edoc1edoc5F28edocND58edoc6A38edocSD28edoc79SD58edocE8WD58edocU7K	http://bios.dijon.inra.fr/FATAL/cgi/PsUniLowCopy.cgi?__wb_url=4edoc068edoc03E28edoc5edoc4edocXDSC28edocPT68328edocD28edoc728edoc4D58edocXV7edocID28edocWC38edocED28edocV8A9RC38edocAQ2edoc1edoc128edoc5F7edocE1edoc4F28edocUY69MD58edocE7edocI528edoc67edoc3edoc928edocV1edoc3edocD58edocE928edocM4edocS528edoc2edoc7edocT528edoc49N5V1D58edocXV7edocI1W8N5G93edoc928edocV1edoc3edocD58edocE928edoc728edocQT7ed…
Medtr4g092970	hypothetical protein	PsCam023151	-	0.00143	0.00541	0.00334	0.00354	0.00482	0.0046	0.00402	0.0025	0.00482	0.00274	0.00085	0.00287	0.00313	0.00809	0.00452	0.00198	0.00479	0.00458	0.0055	0.00439	http://bios.dijon.inra.fr/FATAL/cgi/PsUniLowCopy.cgi?__wb_url=4edoc068edoc068edoc0C28edocU428edocSC28edocR068edoc37edocAD28edocTC38edoc0U328edoc9I928edoc79TD28edoc71edocLD28edocF928edocV1edoc539928edoc6E28edoc5edoc1edoc5F28edocND58edoc6A38edocSD28edoc79SD58edocE8WD58edocU7K	http://bios.dijon.inra.fr/FATAL/cgi/PsUniLowCopy.cgi?__wb_url=4edoc068edoc428edoc3D28edoc5edoc4edocQC28edocCC28edocPT68328edocD28edoc728edoc4D58edocXV7edocID28edocWC38edocED28edocV8A9RC38edocAQ2edoc1edoc128edoc5F7edocE1edoc4F28edocUY69MD58edocE7edocI528edoc67edoc3edoc928edocV1edoc3edocD58edocE928edocM4edocS528edoc2edoc7edocT528edoc49N5V1D58edocXV7edocI1W8N5G93edoc928edocV1edoc3edocD58edocE928edoc…
Medtr4g092980	F-box/RNI superfamily protein	PsCam060226	Cyclin-like F-box;	0.00013	7e-05	0.0007	0.00012	0	0.00033	0.00061	0.0006	0.0002	5e-05	5e-05	8e-05	0.0001	0	0.00016	1e-05	0.0002	0	0.01124	0	http://bios.dijon.inra.fr/FATAL/cgi/PsUniLowCopy.cgi?__wb_url=4edoc068edoc068edoc048edocD28edocR828edoc328edocC28edocV068edoc37edocAD28edocTC38edoc0U328edoc9I928edoc79TD28edoc71edocLD28edocF928edoc528edoc5428edocA38edocPC38edocT15edoc1edoc5F28edocND58edoc6A38edocSD28edoc79SD58edocE8WD58edocU7K	http://bios.dijon.inra.fr/FATAL/cgi/PsUniLowCopy.cgi?__wb_url=4edoc068edoc8CC28edoc5edoc4edocR068edocCD28edocPT68328edocD28edoc728edoc4D58edocXV7edocID28edocWC38edocED28edocV8A9RC38edocAQ2edoc1edoc128edoc5F7edocE1edoc4F28edocUY69MD58edocE7edocI528edoc67edoc3edoc928edocV1edoc3edocD58edocE928edocM4edocS528edoc2edoc7edocT528edoc49N5V1D58edocXV7edocI1W8N5G93edoc928edocV1edoc3edocD58edocE928edoc528edo…
Medtr4g092990	MADS-box transcription factor
Medtr4g093030	MADS-box transcription factor family protein	PsCam040943	Transcription factor, MADS-box	0.00103	0	0	0.00199	0.00118	0	0	0.0008	0.002	0.00152	0.00011	0.0045	0.00334	0.00503	0.00655	0.00155	0.00161	0.00022	0.00294	0.0002	http://bios.dijon.inra.fr/FATAL/cgi/PsUniLowCopy.cgi?__wb_url=4edoc068edoc068edocPC28edocTD328edocC28edocT068edoc37edocAD28edocTC38edoc0U328edoc9I928edoc79TD28edoc71edocLD28edocF928edocY048edoc67edoc728edocD28edoc728edocA38edoc5edoc1edoc5F28edocND58edoc6A38edocSD28edoc79SD58edocE8WD58edocU7K	http://bios.dijon.inra.fr/FATAL/cgi/PsUniLowCopy.cgi?__wb_url=4edoc068edocC28edoc328edocD28edoc5edoc4edocY068edoc328edocD28edocPT68328edocD28edoc728edoc4D58edocXV7edocID28edocWC38edocED28edocV8A9RC38edocAQ2edoc1edoc128edoc5F7edocE1edoc4F28edocUY69MD58edocE7edocI528edoc67edoc3edoc928edocV1edoc3edocD58edocE928edocM4edocS528edoc2edoc7edocT528edoc49N5V1D58edocXV7edocI1W8N5G93edoc928edocV1edoc3edocD58…
Medtr4g093040	L-type lectin-domain receptor kinase	PsCam004808	Concanavalin A-like lectin/glucanase; Tyrosine-protein kinase, catalytic domain; Serine/threonine-protein kinase, AMPK-related	0.00143	4e-05	6e-05	0.00176	0.00014	0	0.00038	0.00085	8e-05	0.00189	0.00092	0.00604	0.00098	0.00026	0.00445	0.00057	0.0002	0.00012	0.00368	0.0001	http://bios.dijon.inra.fr/FATAL/cgi/PsUniLowCopy.cgi?__wb_url=4edoc068edoc068edoc068edocE28edocP048edoc328edocD28edocP068edoc37edocAD28edocTC38edoc0U328edoc9I928edoc79TD28edoc71edocLD28edocF928edoc328edocM2edocC38edocTC28edoc728edocE28edoc5edoc1edoc5F28edocND58edoc6A38edocSD28edoc79SD58edocE8WD58edocU7K	http://bios.dijon.inra.fr/FATAL/cgi/PsUniLowCopy.cgi?__wb_url=4edoc068edoc048edoc328edocC28edoc5edoc4edocX0328edocC28edocPT68328edocD28edoc728edoc4D58edocXV7edocID28edocWC38edocED28edocV8A9RC38edocAQ2edoc1edoc128edoc5F7edocE1edoc4F28edocUY69MD58edocE7edocI528edoc67edoc3edoc928edocV1edoc3edocD58edocE928edocM4edocS528edoc2edoc7edocT528edoc49N5V1D58edocXV7edocI1W8N5G93edoc928edocV1edoc3edocD58edocE9…
Medtr4g093050	lectin receptor kinase	PsCam004808	Concanavalin A-like lectin/glucanase; Tyrosine-protein kinase, catalytic domain; Serine/threonine-protein kinase, AMPK-related	0.00143	4e-05	6e-05	0.00176	0.00014	0	0.00038	0.00085	8e-05	0.00189	0.00092	0.00604	0.00098	0.00026	0.00445	0.00057	0.0002	0.00012	0.00368	0.0001	http://bios.dijon.inra.fr/FATAL/cgi/PsUniLowCopy.cgi?__wb_url=4edoc068edoc068edoc068edocE28edocP048edoc328edocD28edocP068edoc37edocAD28edocTC38edoc0U328edoc9I928edoc79TD28edoc71edocLD28edocF928edoc328edocM2edocC38edocTC28edoc728edocE28edoc5edoc1edoc5F28edocND58edoc6A38edocSD28edoc79SD58edocE8WD58edocU7K	http://bios.dijon.inra.fr/FATAL/cgi/PsUniLowCopy.cgi?__wb_url=4edoc068edoc048edoc328edocC28edoc5edoc4edocX0328edocC28edocPT68328edocD28edoc728edoc4D58edocXV7edocID28edocWC38edocED28edocV8A9RC38edocAQ2edoc1edoc128edoc5F7edocE1edoc4F28edocUY69MD58edocE7edocI528edoc67edoc3edoc928edocV1edoc3edocD58edocE928edocM4edocS528edoc2edoc7edocT528edoc49N5V1D58edocXV7edocI1W8N5G93edoc928edocV1edoc3edocD58edocE9…
Medtr4g093070	L-type lectin-domain receptor kinase	PsCam038530	MAP Kinase Interacting Kinase; Tyrosine-protein kinase, catalytic domain	0.00013	0	0	0.00081	0.00066	0.00017	0.00082	0.0015	0.00062	0.00035	0.00011	0.00109	0.00093	0.00149	0.00115	0.00023	0	0.00044	0.00011	0.00047	http://bios.dijon.inra.fr/FATAL/cgi/PsUniLowCopy.cgi?__wb_url=4edoc068edoc068edoc068edocC28edocS4328edocE28edocS068edoc37edocAD28edocTC38edoc0U328edoc9I928edoc79TD28edoc71edocLD28edocF928edoc828edoc97C38edocW92edoc15edoc1edoc5F28edocND58edoc6A38edocSD28edoc79SD58edocE8WD58edocU7K	http://bios.dijon.inra.fr/FATAL/cgi/PsUniLowCopy.cgi?__wb_url=4edoc068edoc068edocSC28edoc5edoc4edocU048edocSC28edocPT68328edocD28edoc728edoc4D58edocXV7edocID28edocWC38edocED28edocV8A9RC38edocAQ2edoc1edoc128edoc5F7edocE1edoc4F28edocUY69MD58edocE7edocI528edoc67edoc3edoc928edocV1edoc3edocD58edocE928edocM4edocS528edoc2edoc7edocT528edoc49N5V1D58edocXV7edocI1W8N5G93edoc928edocV1edoc3edocD58edocE928edoc…
Medtr4g093080	receptor lectin kinase	PsCam038530	MAP Kinase Interacting Kinase; Tyrosine-protein kinase, catalytic domain	0.00013	0	0	0.00081	0.00066	0.00017	0.00082	0.0015	0.00062	0.00035	0.00011	0.00109	0.00093	0.00149	0.00115	0.00023	0	0.00044	0.00011	0.00047	http://bios.dijon.inra.fr/FATAL/cgi/PsUniLowCopy.cgi?__wb_url=4edoc068edoc068edoc068edocC28edocS4328edocE28edocS068edoc37edocAD28edocTC38edoc0U328edoc9I928edoc79TD28edoc71edocLD28edocF928edoc828edoc97C38edocW92edoc15edoc1edoc5F28edocND58edoc6A38edocSD28edoc79SD58edocE8WD58edocU7K	http://bios.dijon.inra.fr/FATAL/cgi/PsUniLowCopy.cgi?__wb_url=4edoc068edoc068edocSC28edoc5edoc4edocU048edocSC28edocPT68328edocD28edoc728edoc4D58edocXV7edocID28edocWC38edocED28edocV8A9RC38edocAQ2edoc1edoc128edoc5F7edocE1edoc4F28edocUY69MD58edocE7edocI528edoc67edoc3edoc928edocV1edoc3edocD58edocE928edocM4edocS528edoc2edoc7edocT528edoc49N5V1D58edocXV7edocI1W8N5G93edoc928edocV1edoc3edocD58edocE928edoc…
Medtr4g093100	hypothetical protein	PsCam038530	MAP Kinase Interacting Kinase; Tyrosine-protein kinase, catalytic domain	0.00013	0	0	0.00081	0.00066	0.00017	0.00082	0.0015	0.00062	0.00035	0.00011	0.00109	0.00093	0.00149	0.00115	0.00023	0	0.00044	0.00011	0.00047	http://bios.dijon.inra.fr/FATAL/cgi/PsUniLowCopy.cgi?__wb_url=4edoc068edoc068edoc068edocC28edocS4328edocE28edocS068edoc37edocAD28edocTC38edoc0U328edoc9I928edoc79TD28edoc71edocLD28edocF928edoc828edoc97C38edocW92edoc15edoc1edoc5F28edocND58edoc6A38edocSD28edoc79SD58edocE8WD58edocU7K	http://bios.dijon.inra.fr/FATAL/cgi/PsUniLowCopy.cgi?__wb_url=4edoc068edoc068edocSC28edoc5edoc4edocU048edocSC28edocPT68328edocD28edoc728edoc4D58edocXV7edocID28edocWC38edocED28edocV8A9RC38edocAQ2edoc1edoc128edoc5F7edocE1edoc4F28edocUY69MD58edocE7edocI528edoc67edoc3edoc928edocV1edoc3edocD58edocE928edocM4edocS528edoc2edoc7edocT528edoc49N5V1D58edocXV7edocI1W8N5G93edoc928edocV1edoc3edocD58edocE928edoc…
Medtr4g093110	lectin receptor kinase	PsCam023080	Concanavalin A-like lectin/glucanase; Tyrosine-protein kinase, catalytic domain; Serine/threonine-protein kinase, AMPK-related	0.00022	4e-05	3e-05	0.00124	0.003	0.0001	0.0002	0.0009	0.00802	0.0003	0.00038	0.00103	0.00236	0.00526	0.0017	0.00034	0.00026	0.00132	7e-05	0.00158	http://bios.dijon.inra.fr/FATAL/cgi/PsUniLowCopy.cgi?__wb_url=4edoc068edoc068edoc068edocC28edocX068edocSC28edocR068edoc37edocAD28edocTC38edoc0U328edoc9I928edoc79TD28edoc71edocLD28edocF928edocLUFA38edoc728edoc128edocC1edoc5edoc1edoc5F28edocND58edoc6A38edocSD28edoc79SD58edocE8WD58edocU7K	http://bios.dijon.inra.fr/FATAL/cgi/PsUniLowCopy.cgi?__wb_url=4edoc068edoc068edoc328edocE28edoc5edoc4edocPC28edocCC28edocPT68328edocD28edoc728edoc4D58edocXV7edocID28edocWC38edocED28edocV8A9RC38edocAQ2edoc1edoc128edoc5F7edocE1edoc4F28edocUY69MD58edocE7edocI528edoc67edoc3edoc928edocV1edoc3edocD58edocE928edocM4edocS528edoc2edoc7edocT528edoc49N5V1D58edocXV7edocI1W8N5G93edoc928edocV1edoc3edocD58edocE9…
Medtr4g093140	concanavalin A-like lectin kinase family protein, putative	PsCam023080	Concanavalin A-like lectin/glucanase; Tyrosine-protein kinase, catalytic domain; Serine/threonine-protein kinase, AMPK-related	0.00022	4e-05	3e-05	0.00124	0.003	0.0001	0.0002	0.0009	0.00802	0.0003	0.00038	0.00103	0.00236	0.00526	0.0017	0.00034	0.00026	0.00132	7e-05	0.00158	http://bios.dijon.inra.fr/FATAL/cgi/PsUniLowCopy.cgi?__wb_url=4edoc068edoc068edoc068edocC28edocX068edocSC28edocR068edoc37edocAD28edocTC38edoc0U328edoc9I928edoc79TD28edoc71edocLD28edocF928edocLUFA38edoc728edoc128edocC1edoc5edoc1edoc5F28edocND58edoc6A38edocSD28edoc79SD58edocE8WD58edocU7K	http://bios.dijon.inra.fr/FATAL/cgi/PsUniLowCopy.cgi?__wb_url=4edoc068edoc068edoc328edocE28edoc5edoc4edocPC28edocCC28edocPT68328edocD28edoc728edoc4D58edocXV7edocID28edocWC38edocED28edocV8A9RC38edocAQ2edoc1edoc128edoc5F7edocE1edoc4F28edocUY69MD58edocE7edocI528edoc67edoc3edoc928edocV1edoc3edocD58edocE928edocM4edocS528edoc2edoc7edocT528edoc49N5V1D58edocXV7edocI1W8N5G93edoc928edocV1edoc3edocD58edocE9…
Medtr4g093150	zein-binding protein	PsCam000510	Protein of unknown function DUF593	0.00326	0.01132	0.00568	0.00632	0.01165	0.00264	0.0031	0.0023	0.01717	0.00318	0.00337	0.00499	0.00535	0.0132	0.003	0.00492	0.01575	0.00894	0.01078	0.00734	http://bios.dijon.inra.fr/FATAL/cgi/PsUniLowCopy.cgi?__wb_url=4edoc068edoc068edoc068edocC28edocQ4328edocC28edocP068edoc37edocAD28edocTC38edoc0U328edoc9I928edoc79TD28edoc71edocLD28edocF928edocK1328edoc7edocED28edocF65edoc1edoc5F28edocND58edoc6A38edocSD28edoc79SD58edocE8WD58edocU7K	http://bios.dijon.inra.fr/FATAL/cgi/PsUniLowCopy.cgi?__wb_url=4edoc068edoc068edoc3C28edoc5edoc4edocU068edoc328edocC28edocPT68328edocD28edoc728edoc4D58edocXV7edocID28edocWC38edocED28edocV8A9RC38edocAQ2edoc1edoc128edoc5F7edocE1edoc4F28edocUY69MD58edocE7edocI528edoc67edoc3edoc928edocV1edoc3edocD58edocE928edocM4edocS528edoc2edoc7edocT528edoc49N5V1D58edocXV7edocI1W8N5G93edoc928edocV1edoc3edocD58edocE9…
Medtr4g093160	hypothetical protein
Medtr4g093170	methylmalonate-semialdehyde dehydrogenase	PsCam043038	Methylmalonate-semialdehyde dehydrogenase; Aldehyde/histidinol dehydrogenase	0.02532	0.02616	0.02433	0.01175	0.0084	0.02881	0.0372	0.01498	0.0164	0.02218	0.01902	0.02347	0.01234	0.014	0.01022	0.03736	0.01677	0.0207	0.02807	0.0202	http://bios.dijon.inra.fr/FATAL/cgi/PsUniLowCopy.cgi?__wb_url=4edoc068edoc068edoc068edocE28edocS068edocSC28edocT068edoc37edocAD28edocTC38edoc0U328edoc9I928edoc79TD28edoc71edocLD28edocF928edocY048edoc67edoc728edocD28edoc728edocA38edoc5edoc1edoc5F28edocND58edoc6A38edocSD28edoc79SD58edocE8WD58edocU7K	http://bios.dijon.inra.fr/FATAL/cgi/PsUniLowCopy.cgi?__wb_url=4edoc068edoc048edocSC28edoc5edoc4edocPC28edoc328edocD28edocPT68328edocD28edoc728edoc4D58edocXV7edocID28edocWC38edocED28edocV8A9RC38edocAQ2edoc1edoc128edoc5F7edocE1edoc4F28edocUY69MD58edocE7edocI528edoc67edoc3edoc928edocV1edoc3edocD58edocE928edocM4edocS528edoc2edoc7edocT528edoc49N5V1D58edocXV7edocI1W8N5G93edoc928edocV1edoc3edocD58edocE9…
Medtr4g093510	TB2/DP1, HVA22 family protein	PsCam000128	Zinc finger, U1-type; TB2/DP1/HVA22 related protein	0.00626	0.03078	0.00578	0.01361	0.00917	0.00385	0.00223	0.00397	0.01717	0.00639	0.00481	0.00747	0.01393	0.01716	0.01135	0.00512	0.01103	0.00958	0.01069	0.01018	http://bios.dijon.inra.fr/FATAL/cgi/PsUniLowCopy.cgi?__wb_url=4edoc068edoc068edoc068edocE28edocR428edoc328edocC28edocP068edoc37edocAD28edocTC38edoc0U328edoc9I928edoc79TD28edoc71edocLD28edocF928edoc1128edoc528edoc2AI528edocC38edoc5edoc1edoc5F28edocND58edoc6A38edocSD28edoc79SD58edocE8WD58edocU7K	http://bios.dijon.inra.fr/FATAL/cgi/PsUniLowCopy.cgi?__wb_url=4edoc068edoc048edocCC28edoc5edoc4edocQ068edoc328edocC28edocPT68328edocD28edoc728edoc4D58edocXV7edocID28edocWC38edocED28edocV8A9RC38edocAQ2edoc1edoc128edoc5F7edocE1edoc4F28edocUY69MD58edocE7edocI528edoc67edoc3edoc928edocV1edoc3edocD58edocE928edocM4edocS528edoc2edoc7edocT528edoc49N5V1D58edocXV7edocI1W8N5G93edoc928edocV1edoc3edocD58edocE9…
Medtr4g093260	TB2/DP1, HVA22 family protein	PsCam000128	Zinc finger, U1-type; TB2/DP1/HVA22 related protein	0.00626	0.03078	0.00578	0.01361	0.00917	0.00385	0.00223	0.00397	0.01717	0.00639	0.00481	0.00747	0.01393	0.01716	0.01135	0.00512	0.01103	0.00958	0.01069	0.01018	http://bios.dijon.inra.fr/FATAL/cgi/PsUniLowCopy.cgi?__wb_url=4edoc068edoc068edoc068edocE28edocR428edoc328edocC28edocP068edoc37edocAD28edocTC38edoc0U328edoc9I928edoc79TD28edoc71edocLD28edocF928edoc1128edoc528edoc2AI528edocC38edoc5edoc1edoc5F28edocND58edoc6A38edocSD28edoc79SD58edocE8WD58edocU7K	http://bios.dijon.inra.fr/FATAL/cgi/PsUniLowCopy.cgi?__wb_url=4edoc068edoc048edocCC28edoc5edoc4edocQ068edoc328edocC28edocPT68328edocD28edoc728edoc4D58edocXV7edocID28edocWC38edocED28edocV8A9RC38edocAQ2edoc1edoc128edoc5F7edocE1edoc4F28edocUY69MD58edocE7edocI528edoc67edoc3edoc928edocV1edoc3edocD58edocE928edocM4edocS528edoc2edoc7edocT528edoc49N5V1D58edocXV7edocI1W8N5G93edoc928edocV1edoc3edocD58edocE9…
Medtr4g093280	TB2/DP1, HVA22 family protein	PsCam000128	Zinc finger, U1-type; TB2/DP1/HVA22 related protein	0.00626	0.03078	0.00578	0.01361	0.00917	0.00385	0.00223	0.00397	0.01717	0.00639	0.00481	0.00747	0.01393	0.01716	0.01135	0.00512	0.01103	0.00958	0.01069	0.01018	http://bios.dijon.inra.fr/FATAL/cgi/PsUniLowCopy.cgi?__wb_url=4edoc068edoc068edoc068edocE28edocR428edoc328edocC28edocP068edoc37edocAD28edocTC38edoc0U328edoc9I928edoc79TD28edoc71edocLD28edocF928edoc1128edoc528edoc2AI528edocC38edoc5edoc1edoc5F28edocND58edoc6A38edocSD28edoc79SD58edocE8WD58edocU7K	http://bios.dijon.inra.fr/FATAL/cgi/PsUniLowCopy.cgi?__wb_url=4edoc068edoc048edocCC28edoc5edoc4edocQ068edoc328edocC28edocPT68328edocD28edoc728edoc4D58edocXV7edocID28edocWC38edocED28edocV8A9RC38edocAQ2edoc1edoc128edoc5F7edocE1edoc4F28edocUY69MD58edocE7edocI528edoc67edoc3edoc928edocV1edoc3edocD58edocE928edocM4edocS528edoc2edoc7edocT528edoc49N5V1D58edocXV7edocI1W8N5G93edoc928edocV1edoc3edocD58edocE9…
Medtr4g093270	TB2/DP1, HVA22 family protein	PsCam000128	Zinc finger, U1-type; TB2/DP1/HVA22 related protein	0.00626	0.03078	0.00578	0.01361	0.00917	0.00385	0.00223	0.00397	0.01717	0.00639	0.00481	0.00747	0.01393	0.01716	0.01135	0.00512	0.01103	0.00958	0.01069	0.01018	http://bios.dijon.inra.fr/FATAL/cgi/PsUniLowCopy.cgi?__wb_url=4edoc068edoc068edoc068edocE28edocR428edoc328edocC28edocP068edoc37edocAD28edocTC38edoc0U328edoc9I928edoc79TD28edoc71edocLD28edocF928edoc1128edoc528edoc2AI528edocC38edoc5edoc1edoc5F28edocND58edoc6A38edocSD28edoc79SD58edocE8WD58edocU7K	http://bios.dijon.inra.fr/FATAL/cgi/PsUniLowCopy.cgi?__wb_url=4edoc068edoc048edocCC28edoc5edoc4edocQ068edoc328edocC28edocPT68328edocD28edoc728edoc4D58edocXV7edocID28edocWC38edocED28edocV8A9RC38edocAQ2edoc1edoc128edoc5F7edocE1edoc4F28edocUY69MD58edocE7edocI528edoc67edoc3edoc928edocV1edoc3edocD58edocE928edocM4edocS528edoc2edoc7edocT528edoc49N5V1D58edocXV7edocI1W8N5G93edoc928edocV1edoc3edocD58edocE9…
Medtr4g093175	transmembrane protein, putative
Medtr4g093240	hypothetical protein
Medtr4g093250	class I glutamine amidotransferase	PsCam051637	Glutamine amidotransferase type 1	0.01036	0.01345	0.00779	0.0894	0.0692	0.00471	0.0104	0.0103	0.1378	0.01258	0.01788	0.01101	0.03534	0.0715	0.12073	0.00894	0.05143	0.0386	0.0277	0.0362	http://bios.dijon.inra.fr/FATAL/cgi/PsUniLowCopy.cgi?__wb_url=4edoc068edoc068edocPD28edocS83C28edocU068edoc37edocAD28edocTC38edoc0U328edoc9I928edoc79TD28edoc71edocLD28edocF928edoc0A328edocC28edocH1edoc528edoc55edoc1edoc5F28edocND58edoc6A38edocSD28edoc79SD58edocE8WD58edocU7K	http://bios.dijon.inra.fr/FATAL/cgi/PsUniLowCopy.cgi?__wb_url=4edoc068edocC38edocSC28edoc5edoc4edocV428edoc3D28edocPT68328edocD28edoc728edoc4D58edocXV7edocID28edocWC38edocED28edocV8A9RC38edocAQ2edoc1edoc128edoc5F7edocE1edoc4F28edocUY69MD58edocE7edocI528edoc67edoc3edoc928edocV1edoc3edocD58edocE928edocM4edocS528edoc2edoc7edocT528edoc49N5V1D58edocXV7edocI1W8N5G93edoc928edocV1edoc3edocD58edocE928edoc…
Medtr4g093770	p8MTCP1	PsCam002029	MTCP1;	0.08904	0.12593	0.09327	0.06189	0.06378	0.09959	0.09058	0.0563	0.10932	0.09344	0.03789	0.0859	0.06111	0.10182	0.05059	0.09336	0.18539	0.11833	0.12095	0.09435	http://bios.dijon.inra.fr/FATAL/cgi/PsUniLowCopy.cgi?__wb_url=4edoc068edoc068edoc0E28edocR068edocCC28edocP068edoc37edocAD28edocTC38edoc0U328edoc9I928edoc79TD28edoc71edocLD28edocF928edoc728edoc13D28edoc8Q485edoc1edoc5F28edocND58edoc6A38edocSD28edoc79SD58edocE8WD58edocU7K	http://bios.dijon.inra.fr/FATAL/cgi/PsUniLowCopy.cgi?__wb_url=4edoc068edocDCC28edoc5edoc4edocP828edoc328edocC28edocPT68328edocD28edoc728edoc4D58edocXV7edocID28edocWC38edocED28edocV8A9RC38edocAQ2edoc1edoc128edoc5F7edocE1edoc4F28edocUY69MD58edocE7edocI528edoc67edoc3edoc928edocV1edoc3edocD58edocE928edocM4edocS528edoc2edoc7edocT528edoc49N5V1D58edocXV7edocI1W8N5G93edoc928edocV1edoc3edocD58edocE928edoc…
Medtr4g093760	transmembrane protein, putative
Medtr4g093750	dynamin 3A-like protein	PsCam048968	Interferon-induced Mx protein;	0.02893	0.0188	0.01738	0.02232	0.03336	0.03754	0.03338	0.02176	0.04606	0.03168	0.01608	0.03752	0.03065	0.03409	0.02673	0.0195	0.03437	0.0302	0.02242	0.02462	http://bios.dijon.inra.fr/FATAL/cgi/PsUniLowCopy.cgi?__wb_url=4edoc068edoc068edoc068edocE28edocVD328edocE28edocT068edoc37edocAD28edocTC38edoc0U328edoc9I928edoc79TD28edoc71edocLD28edocF928edoc828edoc97C38edocW92edoc15edoc1edoc5F28edocND58edoc6A38edocSD28edoc79SD58edocE8WD58edocU7K	http://bios.dijon.inra.fr/FATAL/cgi/PsUniLowCopy.cgi?__wb_url=4edoc068edoc048edocCD28edoc5edoc4edocY048edoc328edocD28edocPT68328edocD28edoc728edoc4D58edocXV7edocID28edocWC38edocED28edocV8A9RC38edocAQ2edoc1edoc128edoc5F7edocE1edoc4F28edocUY69MD58edocE7edocI528edoc67edoc3edoc928edocV1edoc3edocD58edocE928edocM4edocS528edoc2edoc7edocT528edoc49N5V1D58edocXV7edocI1W8N5G93edoc928edocV1edoc3edocD58edocE9…
Medtr4g093740	DUF4283 domain protein
Medtr4g093730	GATA transcription factor	PsCam038548	Tify; CCT domain; Zinc finger, NHR/GATA-type	0.00537	0.00588	0.00397	0.00318	0.00493	0.01035	0.00879	0.01288	0.00661	0.00601	0.00811	0.00929	0.00387	0.00545	0.00456	0.00634	0.00514	0.00351	0.0147	0.00296	http://bios.dijon.inra.fr/FATAL/cgi/PsUniLowCopy.cgi?__wb_url=4edoc068edoc068edoc068edocE28edocT4328edocE28edocS068edoc37edocAD28edocTC38edoc0U328edoc9I928edoc79TD28edoc71edocLD28edocF928edoc328edocM2edocC38edocTC28edoc728edocE28edoc5edoc1edoc5F28edocND58edoc6A38edocSD28edoc79SD58edocE8WD58edocU7K	http://bios.dijon.inra.fr/FATAL/cgi/PsUniLowCopy.cgi?__wb_url=4edoc068edoc048edoc328edocD28edoc5edoc4edocU048edocSC28edocPT68328edocD28edoc728edoc4D58edocXV7edocID28edocWC38edocED28edocV8A9RC38edocAQ2edoc1edoc128edoc5F7edocE1edoc4F28edocUY69MD58edocE7edocI528edoc67edoc3edoc928edocV1edoc3edocD58edocE928edocM4edocS528edoc2edoc7edocT528edoc49N5V1D58edocXV7edocI1W8N5G93edoc928edocV1edoc3edocD58edocE9…
Medtr4g093690	F-box/RNI/FBD-like domain protein
Medtr4g093680	hypothetical protein	PsCam001347	-	0.02941	0.03653	0.01998	0.03243	0.03198	0.04219	0.02813	0.03377	0.0643	0.02117	0.02514	0.03565	0.03558	0.04778	0.03966	0.02613	0.04494	0.02116	0.03677	0.02682	http://bios.dijon.inra.fr/FATAL/cgi/PsUniLowCopy.cgi?__wb_url=4edoc068edoc068edocPD28edocTC28edoc3C28edocP068edoc37edocAD28edocTC38edoc0U328edoc9I928edoc79TD28edoc71edocLD28edocF928edocSD28edoc72A38edocD58edocVD28edoc5edoc1edoc5F28edocND58edoc6A38edocSD28edoc79SD58edocE8WD58edocU7K	http://bios.dijon.inra.fr/FATAL/cgi/PsUniLowCopy.cgi?__wb_url=4edoc068edocC38edoc328edocD28edoc5edoc4edocS428edoc328edocC28edocPT68328edocD28edoc728edoc4D58edocXV7edocID28edocWC38edocED28edocV8A9RC38edocAQ2edoc1edoc128edoc5F7edocE1edoc4F28edocUY69MD58edocE7edocI528edoc67edoc3edoc928edocV1edoc3edocD58edocE928edocM4edocS528edoc2edoc7edocT528edoc49N5V1D58edocXV7edocI1W8N5G93edoc928edocV1edoc3edocD58…
Medtr4g093670	beta-tubulin, putative
Medtr4g093660	costars family protein abracl protein	PsCam044701	-	0.21551	0.06118	0.07168	0.25539	0.04037	0.094	0.106	0.096	0.1187	0.2301	0.0446	0.266	0.1412	0.089	0.15001	0.17571	0.23671	0.11263	0.15354	0.14769	http://bios.dijon.inra.fr/FATAL/cgi/PsUniLowCopy.cgi?__wb_url=4edoc068edoc068edoc0C28edocPC38edoc328edocD28edocT068edoc37edocAD28edocTC38edoc0U328edoc9I928edoc79TD28edoc71edocLD28edocF928edoc728edocQT7edocP828edoc2edoc55edoc1edoc5F28edocND58edoc6A38edocSD28edoc79SD58edocE8WD58edocU7K	http://bios.dijon.inra.fr/FATAL/cgi/PsUniLowCopy.cgi?__wb_url=4edoc068edoc428edoc328edocC28edoc5edoc4edocW0328edocD28edocPT68328edocD28edoc728edoc4D58edocXV7edocID28edocWC38edocED28edocV8A9RC38edocAQ2edoc1edoc128edoc5F7edocE1edoc4F28edocUY69MD58edocE7edocI528edoc67edoc3edoc928edocV1edoc3edocD58edocE928edocM4edocS528edoc2edoc7edocT528edoc49N5V1D58edocXV7edocI1W8N5G93edoc928edocV1edoc3edocD58edocE9…
Medtr4g093650	RNA-binding KH domain protein	PsCam045464	2,3-cyclic-nucleotide 2-phosphodiesterase	0.01302	0.01239	0.01157	0.00827	0.01687	0.012	0.0117	0.0138	0.02324	0.01416	0.00903	0.01379	0.01542	0.01484	0.01228	0.01066	0.01068	0.01689	0.02906	0.0138	http://bios.dijon.inra.fr/FATAL/cgi/PsUniLowCopy.cgi?__wb_url=4edoc068edoc068edoc068edocD28edocV03D28edocT068edoc37edocAD28edocTC38edoc0U328edoc9I928edoc79TD28edoc71edocLD28edocF928edocK128edoc703edoc13E28edoc5edoc1edoc5F28edocND58edoc6A38edocSD28edoc79SD58edocE8WD58edocU7K	http://bios.dijon.inra.fr/FATAL/cgi/PsUniLowCopy.cgi?__wb_url=4edoc068edoc0CD28edoc5edoc4edocT4328edocD28edocPT68328edocD28edoc728edoc4D58edocXV7edocID28edocWC38edocED28edocV8A9RC38edocAQ2edoc1edoc128edoc5F7edocE1edoc4F28edocUY69MD58edocE7edocI528edoc67edoc3edoc928edocV1edoc3edocD58edocE928edocM4edocS528edoc2edoc7edocT528edoc49N5V1D58edocXV7edocI1W8N5G93edoc928edocV1edoc3edocD58edocE928edocK128ed…
Medtr4g093620	fructose-1,6-bisphosphatase	PsCam036333	Fructose-1,6-bisphosphatase	0.00338	0.02479	0.01567	0.01584	0.08561	0.00575	0.00848	0.01283	0.1104	0.00341	0.00476	0.00444	0.04744	0.09958	0.02067	0.0027	0.01745	0.06764	0.01235	0.07338	http://bios.dijon.inra.fr/FATAL/cgi/PsUniLowCopy.cgi?__wb_url=4edoc068edoc068edocPC28edocSC28edocCD28edocS068edoc37edocAD28edocTC38edoc0U328edoc9I928edoc79TD28edoc71edocLD28edocF928edoc0A328edocC28edocH1edoc528edoc55edoc1edoc5F28edocND58edoc6A38edocSD28edoc79SD58edocE8WD58edocU7K	http://bios.dijon.inra.fr/FATAL/cgi/PsUniLowCopy.cgi?__wb_url=4edoc068edocC28edocSC28edoc5edoc4edocS8SC28edocPT68328edocD28edoc728edoc4D58edocXV7edocID28edocWC38edocED28edocV8A9RC38edocAQ2edoc1edoc128edoc5F7edocE1edoc4F28edocUY69MD58edocE7edocI528edoc67edoc3edoc928edocV1edoc3edocD58edocE928edocM4edocS528edoc2edoc7edocT528edoc49N5V1D58edocXV7edocI1W8N5G93edoc928edocV1edoc3edocD58edocE928edoc0A328e…
Medtr4g093600	isochorismatase hydrolase family protein	PsCam058006	Isochorismatase-like	0.18473	0.04148	0.01928	0.92238	0.4486	0.45894	0.5004	0.82556	0.69279	0.17906	1.36581	0.30117	1.35354	0.63816	1.49916	0.15655	0.11164	0.1506	0.08122	0.18338	http://bios.dijon.inra.fr/FATAL/cgi/PsUniLowCopy.cgi?__wb_url=4edoc068edoc068edoc048edocD28edocP068edoc328edocE28edocU068edoc37edocAD28edocTC38edoc0U328edoc9I928edoc79TD28edoc71edocLD28edocF928edocQHF0P528edoc428edoc7edoc5edoc1edoc5F28edocND58edoc6A38edocSD28edoc79SD58edocE8WD58edocU7K	http://bios.dijon.inra.fr/FATAL/cgi/PsUniLowCopy.cgi?__wb_url=4edoc068edoc8328edocC28edoc5edoc4edocP048edoc3D28edocPT68328edocD28edoc728edoc4D58edocXV7edocID28edocWC38edocED28edocV8A9RC38edocAQ2edoc1edoc128edoc5F7edocE1edoc4F28edocUY69MD58edocE7edocI528edoc67edoc3edoc928edocV1edoc3edocD58edocE928edocM4edocS528edoc2edoc7edocT528edoc49N5V1D58edocXV7edocI1W8N5G93edoc928edocV1edoc3edocD58edocE928edoc…
Medtr4g093590	executer 1	PsCam018785	Protein of unknown function DUF3506	0.00731	0.00934	0.00719	0.01619	0.03777	0.01029	0.01112	0.01935	0.06331	0.01055	0.00682	0.01365	0.03314	0.0461	0.02314	0.00556	0.01957	0.02562	0.01266	0.02699	http://bios.dijon.inra.fr/FATAL/cgi/PsUniLowCopy.cgi?__wb_url=4edoc068edoc068edoc0D28edocXC38edoc328edocE28edocQ068edoc37edocAD28edocTC38edoc0U328edoc9I928edoc79TD28edoc71edocLD28edocF928edoc3edocEGC38edoc2D28edocW35edoc1edoc5F28edocND58edoc6A38edocSD28edoc79SD58edocE8WD58edocU7K	http://bios.dijon.inra.fr/FATAL/cgi/PsUniLowCopy.cgi?__wb_url=4edoc068edoc4328edocE28edoc5edoc4edocW048edoc3C28edocPT68328edocD28edoc728edoc4D58edocXV7edocID28edocWC38edocED28edocV8A9RC38edocAQ2edoc1edoc128edoc5F7edocE1edoc4F28edocUY69MD58edocE7edocI528edoc67edoc3edoc928edocV1edoc3edocD58edocE928edocM4edocS528edoc2edoc7edocT528edoc49N5V1D58edocXV7edocI1W8N5G93edoc928edocV1edoc3edocD58edocE928edoc…
Medtr4g093580	beta-ureidopropionase-like protein	PsCam025474	Nitrilase/cyanide hydratase and apolipoprotein N-acyltransferase	0.00128	0.00202	0.00076	0.01471	0.09608	0.00281	0.00231	0.00494	0.174	0.00252	0.00118	0.00291	0.05995	0.11759	0.03311	0.00158	0.00468	0.01623	0.00085	0.02199	http://bios.dijon.inra.fr/FATAL/cgi/PsUniLowCopy.cgi?__wb_url=4edoc068edoc068edoc068edocD28edocW03D28edocR068edoc37edocAD28edocTC38edoc0U328edoc9I928edoc79TD28edoc71edocLD28edocF928edocLUFA38edoc728edoc128edocC1edoc5edoc1edoc5F28edocND58edoc6A38edocSD28edoc79SD58edocE8WD58edocU7K	http://bios.dijon.inra.fr/FATAL/cgi/PsUniLowCopy.cgi?__wb_url=4edoc068edoc0SD28edoc5edoc4edocT4CC28edocPT68328edocD28edoc728edoc4D58edocXV7edocID28edocWC38edocED28edocV8A9RC38edocAQ2edoc1edoc128edoc5F7edocE1edoc4F28edocUY69MD58edocE7edocI528edoc67edoc3edoc928edocV1edoc3edocD58edocE928edocM4edocS528edoc2edoc7edocT528edoc49N5V1D58edocXV7edocI1W8N5G93edoc928edocV1edoc3edocD58edocE928edocLUFA38edoc72…
Medtr4g093570	beta-ureidopropionase-like protein	PsCam025474	Nitrilase/cyanide hydratase and apolipoprotein N-acyltransferase	0.00128	0.00202	0.00076	0.01471	0.09608	0.00281	0.00231	0.00494	0.174	0.00252	0.00118	0.00291	0.05995	0.11759	0.03311	0.00158	0.00468	0.01623	0.00085	0.02199	http://bios.dijon.inra.fr/FATAL/cgi/PsUniLowCopy.cgi?__wb_url=4edoc068edoc068edoc068edocD28edocW03D28edocR068edoc37edocAD28edocTC38edoc0U328edoc9I928edoc79TD28edoc71edocLD28edocF928edocLUFA38edoc728edoc128edocC1edoc5edoc1edoc5F28edocND58edoc6A38edocSD28edoc79SD58edocE8WD58edocU7K	http://bios.dijon.inra.fr/FATAL/cgi/PsUniLowCopy.cgi?__wb_url=4edoc068edoc0SD28edoc5edoc4edocT4CC28edocPT68328edocD28edoc728edoc4D58edocXV7edocID28edocWC38edocED28edocV8A9RC38edocAQ2edoc1edoc128edoc5F7edocE1edoc4F28edocUY69MD58edocE7edocI528edoc67edoc3edoc928edocV1edoc3edocD58edocE928edocM4edocS528edoc2edoc7edocT528edoc49N5V1D58edocXV7edocI1W8N5G93edoc928edocV1edoc3edocD58edocE928edocLUFA38edoc72…
Medtr4g093560	magnesium-dependent phosphatase-like protein	PsCam007314	HAD-superfamily phosphatase, subfamily IIIC;	0	0.01347	0.01765	0.01126	0.07485	0.00028	0	0.00014	0.0722	0.00019	0	0.00014	0.03984	0.15228	0.02464	0.0001	0.02226	0.08662	0.0065	0.08141	http://bios.dijon.inra.fr/FATAL/cgi/PsUniLowCopy.cgi?__wb_url=4edoc068edoc068edoc068edocD28edocQC28edocSD28edocP068edoc37edocAD28edocTC38edoc0U328edoc9I928edoc79TD28edoc71edocLD28edocF928edoc3edoc9E5A128edocW95edoc1edoc5F28edocND58edoc6A38edocSD28edoc79SD58edocE8WD58edocU7K	http://bios.dijon.inra.fr/FATAL/cgi/PsUniLowCopy.cgi?__wb_url=4edoc068edoc03C28edoc5edoc4edocSC38edoc328edocC28edocPT68328edocD28edoc728edoc4D58edocXV7edocID28edocWC38edocED28edocV8A9RC38edocAQ2edoc1edoc128edoc5F7edocE1edoc4F28edocUY69MD58edocE7edocI528edoc67edoc3edoc928edocV1edoc3edocD58edocE928edocM4edocS528edoc2edoc7edocT528edoc49N5V1D58edocXV7edocI1W8N5G93edoc928edocV1edoc3edocD58edocE928edoc…
Medtr4g093550	serpin-ZX-like protein
Medtr4g093530	hypothetical protein
Medtr4g093535	antigen receptor-like protein	PsCam050988	-	0.01112	0.02483	0.01621	0.0203	0.0266	0.02144	0.02049	0.02111	0.0327	0.01242	0.01273	0.01424	0.01997	0.0418	0.01741	0.01218	0.02714	0.02608	0.02311	0.0265	http://bios.dijon.inra.fr/FATAL/cgi/PsUniLowCopy.cgi?__wb_url=4edoc068edoc068edoc068edocE28edocXD328edocC28edocU068edoc37edocAD28edocTC38edoc0U328edoc9I928edoc79TD28edoc71edocLD28edocF928edocB28edoc94A38edocF28edocA71edoc5edoc1edoc5F28edocND58edoc6A38edocSD28edoc79SD58edocE8WD58edocU7K	http://bios.dijon.inra.fr/FATAL/cgi/PsUniLowCopy.cgi?__wb_url=4edoc068edoc048edoc328edocE28edoc5edoc4edocY068edoc3D28edocPT68328edocD28edoc728edoc4D58edocXV7edocID28edocWC38edocED28edocV8A9RC38edocAQ2edoc1edoc128edoc5F7edocE1edoc4F28edocUY69MD58edocE7edocI528edoc67edoc3edoc928edocV1edoc3edocD58edocE928edocM4edocS528edoc2edoc7edocT528edoc49N5V1D58edocXV7edocI1W8N5G93edoc928edocV1edoc3edocD58edocE9…
Medtr4g093980	GDP dissociation inhibitor	PsCam038119	GDP dissociation inhibitor	0	0.00135	7.6e-05	2e-05	0	0	0	3e-05	0	0.00016	0.0001	8e-05	0.00011	0	0	1e-05	0.15435	0	0.00083	7e-05	http://bios.dijon.inra.fr/FATAL/cgi/PsUniLowCopy.cgi?__wb_url=4edoc068edoc068edoc0E28edocQ428edoc328edocE28edocS068edoc37edocAD28edocTC38edoc0U328edoc9I928edoc79TD28edoc71edocLD28edocF928edocVC58edoc428edoc401edoc328edoc65edoc1edoc5F28edocND58edoc6A38edocSD28edoc79SD58edocE8WD58edocU7K	http://bios.dijon.inra.fr/FATAL/cgi/PsUniLowCopy.cgi?__wb_url=4edoc068edocD3C28edoc5edoc4edocQ048edocSC28edocPT68328edocD28edoc728edoc4D58edocXV7edocID28edocWC38edocED28edocV8A9RC38edocAQ2edoc1edoc128edoc5F7edocE1edoc4F28edocUY69MD58edocE7edocI528edoc67edoc3edoc928edocV1edoc3edocD58edocE928edocM4edocS528edoc2edoc7edocT528edoc49N5V1D58edocXV7edocI1W8N5G93edoc928edocV1edoc3edocD58edocE928edocVC58ed…
Medtr4g093970	MADS-box transcription factor	PsCam031055	Transcription factor, MADS-box; Transcription factor, K-box	0.01778	0.02247	0.00941	0.05067	0.05303	0.00138	0.00177	0.01362	0.13563	0.02134	0.00046	0.05734	0.06614	0.07131	0.00156	0.01494	0.00774	0.02961	0.00604	0.03783	http://bios.dijon.inra.fr/FATAL/cgi/PsUniLowCopy.cgi?__wb_url=4edoc068edoc068edoc0D28edocU068edoc3C28edocS068edoc37edocAD28edocTC38edoc0U328edoc9I928edoc79TD28edoc71edocLD28edocF928edocLAD1F28edocD28edoc428edocD28edoc5edoc1edoc5F28edocND58edoc6A38edocSD28edoc79SD58edocE8WD58edocU7K	http://bios.dijon.inra.fr/FATAL/cgi/PsUniLowCopy.cgi?__wb_url=4edoc068edoc43D28edoc5edoc4edocP428edocSC28edocPT68328edocD28edoc728edoc4D58edocXV7edocID28edocWC38edocED28edocV8A9RC38edocAQ2edoc1edoc128edoc5F7edocE1edoc4F28edocUY69MD58edocE7edocI528edoc67edoc3edoc928edocV1edoc3edocD58edocE928edocM4edocS528edoc2edoc7edocT528edoc49N5V1D58edocXV7edocI1W8N5G93edoc928edocV1edoc3edocD58edocE928edocLAD1F2…
Medtr4g093950	hypothetical protein	PsCam001011	-	0.02167	0.00395	0.00593	0.03557	0.01283	0.04516	0.0397	0.0723	0.01447	0.01507	0.02109	0.03086	0.01547	0.00817	0.02513	0.025	0.02219	0.0137	0.00225	0.01605	http://bios.dijon.inra.fr/FATAL/cgi/PsUniLowCopy.cgi?__wb_url=4edoc068edoc068edoc0C28edocQ068edoc3C28edocP068edoc37edocAD28edocTC38edoc0U328edoc9I928edoc79TD28edoc71edocLD28edocF928edocG1CE38edocK528edoc755edoc1edoc5F28edocND58edoc6A38edocSD28edoc79SD58edocE8WD58edocU7K	http://bios.dijon.inra.fr/FATAL/cgi/PsUniLowCopy.cgi?__wb_url=4edoc068edoc428edoc3C28edoc5edoc4edocP428edoc328edocC28edocPT68328edocD28edoc728edoc4D58edocXV7edocID28edocWC38edocED28edocV8A9RC38edocAQ2edoc1edoc128edoc5F7edocE1edoc4F28edocUY69MD58edocE7edocI528edoc67edoc3edoc928edocV1edoc3edocD58edocE928edocM4edocS528edoc2edoc7edocT528edoc49N5V1D58edocXV7edocI1W8N5G93edoc928edocV1edoc3edocD58edocE9…
Medtr4g093940	leguminosin group485 secreted peptide	PsCam011567	-	0.0008	0	0	0.00041	0	0.00162	0.00031	0.00335	0	0.00035	0.00163	0.00016	0	0	0.00027	0.00061	0	0	0	0	http://bios.dijon.inra.fr/FATAL/cgi/PsUniLowCopy.cgi?__wb_url=4edoc068edoc068edocPD28edocV43C28edocQ068edoc37edocAD28edocTC38edoc0U328edoc9I928edoc79TD28edoc71edocLD28edocF928edocG1CE38edocK528edoc755edoc1edoc5F28edocND58edoc6A38edocSD28edoc79SD58edocE8WD58edocU7K	http://bios.dijon.inra.fr/FATAL/cgi/PsUniLowCopy.cgi?__wb_url=4edoc068edocC38edocCD28edoc5edoc4edocU428edoc3C28edocPT68328edocD28edoc728edoc4D58edocXV7edocID28edocWC38edocED28edocV8A9RC38edocAQ2edoc1edoc128edoc5F7edocE1edoc4F28edocUY69MD58edocE7edocI528edoc67edoc3edoc928edocV1edoc3edocD58edocE928edocM4edocS528edoc2edoc7edocT528edoc49N5V1D58edocXV7edocI1W8N5G93edoc928edocV1edoc3edocD58edocE928edoc…
Medtr4g093930	chaperone DnaJ-domain protein	PsCam024050	Heat shock protein DnaJ, N-terminal	0.01902	0.0175	0.01463	0.03197	0.03368	0.03099	0.03169	0.04713	0.0505	0.02171	0.02165	0.0246	0.04048	0.0339	0.03127	0.0143	0.02392	0.02164	0.02593	0.0194	http://bios.dijon.inra.fr/FATAL/cgi/PsUniLowCopy.cgi?__wb_url=4edoc068edoc068edoc068edocC28edocU068edoc328edocD28edocR068edoc37edocAD28edocTC38edoc0U328edoc9I928edoc79TD28edoc71edocLD28edocF928edocSIF37128edoc728edoc7edoc5edoc1edoc5F28edocND58edoc6A38edocSD28edoc79SD58edocE8WD58edocU7K	http://bios.dijon.inra.fr/FATAL/cgi/PsUniLowCopy.cgi?__wb_url=4edoc068edoc068edoc3D28edoc5edoc4edocP0CC28edocPT68328edocD28edoc728edoc4D58edocXV7edocID28edocWC38edocED28edocV8A9RC38edocAQ2edoc1edoc128edoc5F7edocE1edoc4F28edocUY69MD58edocE7edocI528edoc67edoc3edoc928edocV1edoc3edocD58edocE928edocM4edocS528edoc2edoc7edocT528edoc49N5V1D58edocXV7edocI1W8N5G93edoc928edocV1edoc3edocD58edocE928edocSIF371…
Medtr4g093920	leguminosin group485 secreted peptide	PsCam008114	-	0.0037	0.0003	0	0.00203	0	0.00702	0.00343	0.01183	0.00037	0.00346	0.00066	0.00176	0.00021	0	0.00055	0.00529	0	0	0	0	http://bios.dijon.inra.fr/FATAL/cgi/PsUniLowCopy.cgi?__wb_url=4edoc068edoc068edoc068edocD28edocQ428edoc328edocE28edocP068edoc37edocAD28edocTC38edoc0U328edoc9I928edoc79TD28edoc71edocLD28edocF928edocG1CE38edocK528edoc755edoc1edoc5F28edocND58edoc6A38edocSD28edoc79SD58edocE8WD58edocU7K	http://bios.dijon.inra.fr/FATAL/cgi/PsUniLowCopy.cgi?__wb_url=4edoc068edoc03C28edoc5edoc4edocQ048edoc328edocC28edocPT68328edocD28edoc728edoc4D58edocXV7edocID28edocWC38edocED28edocV8A9RC38edocAQ2edoc1edoc128edoc5F7edocE1edoc4F28edocUY69MD58edocE7edocI528edoc67edoc3edoc928edocV1edoc3edocD58edocE928edocM4edocS528edoc2edoc7edocT528edoc49N5V1D58edocXV7edocI1W8N5G93edoc928edocV1edoc3edocD58edocE928edoc…
Medtr4g093910	leguminosin group485 secreted peptide	PsCam001011	-	0.02167	0.00395	0.00593	0.03557	0.01283	0.04516	0.0397	0.0723	0.01447	0.01507	0.02109	0.03086	0.01547	0.00817	0.02513	0.025	0.02219	0.0137	0.00225	0.01605	http://bios.dijon.inra.fr/FATAL/cgi/PsUniLowCopy.cgi?__wb_url=4edoc068edoc068edoc0C28edocQ068edoc3C28edocP068edoc37edocAD28edocTC38edoc0U328edoc9I928edoc79TD28edoc71edocLD28edocF928edocG1CE38edocK528edoc755edoc1edoc5F28edocND58edoc6A38edocSD28edoc79SD58edocE8WD58edocU7K	http://bios.dijon.inra.fr/FATAL/cgi/PsUniLowCopy.cgi?__wb_url=4edoc068edoc428edoc3C28edoc5edoc4edocP428edoc328edocC28edocPT68328edocD28edoc728edoc4D58edocXV7edocID28edocWC38edocED28edocV8A9RC38edocAQ2edoc1edoc128edoc5F7edocE1edoc4F28edocUY69MD58edocE7edocI528edoc67edoc3edoc928edocV1edoc3edocD58edocE928edocM4edocS528edoc2edoc7edocT528edoc49N5V1D58edocXV7edocI1W8N5G93edoc928edocV1edoc3edocD58edocE9…
Medtr4g093890	leguminosin group485 secreted peptide	PsCam041437	-	0.0026	0.02249	0.04151	0.0158	0	0.01313	0.01137	0.01078	0	0.00103	0	0.00145	0	0	0.00039	0.00259	0.00969	0.0529	0.00983	0.0686	http://bios.dijon.inra.fr/FATAL/cgi/PsUniLowCopy.cgi?__wb_url=4edoc068edoc068edocPD28edocS03C28edocT068edoc37edocAD28edocTC38edoc0U328edoc9I928edoc79TD28edoc71edocLD28edocF928edocDD28edoc728edocE28edocG1edocV95edoc1edoc5F28edocND58edoc6A38edocSD28edoc79SD58edocE8WD58edocU7K	http://bios.dijon.inra.fr/FATAL/cgi/PsUniLowCopy.cgi?__wb_url=4edoc068edocC38edocSC28edoc5edoc4edocT428edoc328edocD28edocPT68328edocD28edoc728edoc4D58edocXV7edocID28edocWC38edocED28edocV8A9RC38edocAQ2edoc1edoc128edoc5F7edocE1edoc4F28edocUY69MD58edocE7edocI528edoc67edoc3edoc928edocV1edoc3edocD58edocE928edocM4edocS528edoc2edoc7edocT528edoc49N5V1D58edocXV7edocI1W8N5G93edoc928edocV1edoc3edocD58edocE9…
Medtr4g093880	hypothetical protein
Medtr4g093870	5-oxoprolinase	PsCam035393	Hydantoinase/oxoprolinase; Hydantoinase B/oxoprolinase; Hydantoinaseoxoprolinase, N-terminal	0.00925	0.01472	0.0104	0.01694	0.02281	0.01643	0.01547	0.02945	0.04493	0.01638	0.0529	0.01499	0.03287	0.03592	0.02484	0.00698	0.01968	0.01787	0.03338	0.0142	http://bios.dijon.inra.fr/FATAL/cgi/PsUniLowCopy.cgi?__wb_url=4edoc068edoc068edocPC28edocYC28edoc3D28edocS068edoc37edocAD28edocTC38edoc0U328edoc9I928edoc79TD28edoc71edocLD28edocF928edoc328edocM2edocC38edocTC28edoc728edocE28edoc5edoc1edoc5F28edocND58edoc6A38edocSD28edoc79SD58edocE8WD58edocU7K	http://bios.dijon.inra.fr/FATAL/cgi/PsUniLowCopy.cgi?__wb_url=4edoc068edocC28edoc3E28edoc5edoc4edocS4SC28edocPT68328edocD28edoc728edoc4D58edocXV7edocID28edocWC38edocED28edocV8A9RC38edocAQ2edoc1edoc128edoc5F7edocE1edoc4F28edocUY69MD58edocE7edocI528edoc67edoc3edoc928edocV1edoc3edocD58edocE928edocM4edocS528edoc2edoc7edocT528edoc49N5V1D58edocXV7edocI1W8N5G93edoc928edocV1edoc3edocD58edocE928edoc328edo…
Medtr4g093860	transmembrane protein, putative	PsCam020863	-	0.00182	0.00493	0.00154	0.00286	0.00294	0.00215	0.00195	0.00323	0.00453	0.00211	0.00158	0.00475	0.00339	0.00313	0.00392	0.00161	0.00384	0.00236	0.00261	0.00224	http://bios.dijon.inra.fr/FATAL/cgi/PsUniLowCopy.cgi?__wb_url=4edoc068edoc068edocPC28edocV048edoc328edocC28edocR068edoc37edocAD28edocTC38edoc0U328edoc9I928edoc79TD28edoc71edocLD28edocF928edocW1728edoc2328edocD28edocU7edoc5edoc1edoc5F28edocND58edoc6A38edocSD28edoc79SD58edocE8WD58edocU7K	http://bios.dijon.inra.fr/FATAL/cgi/PsUniLowCopy.cgi?__wb_url=4edoc068edocC28edocCD28edoc5edoc4edocX068edocCC28edocPT68328edocD28edoc728edoc4D58edocXV7edocID28edocWC38edocED28edocV8A9RC38edocAQ2edoc1edoc128edoc5F7edocE1edoc4F28edocUY69MD58edocE7edocI528edoc67edoc3edoc928edocV1edoc3edocD58edocE928edocM4edocS528edoc2edoc7edocT528edoc49N5V1D58edocXV7edocI1W8N5G93edoc928edocV1edoc3edocD58edocE928edoc…
Medtr4g093850	phototropic-responsive NPH3 family protein	PsCam058140	NPH3; BTB/POZ fold	0	8e-05	0	0	0.00014	0	0	6e-05	0	9e-05	8e-05	0	0	0	8e-05	3e-05	0.00015	0	0	0.00012	http://bios.dijon.inra.fr/FATAL/cgi/PsUniLowCopy.cgi?__wb_url=4edoc068edoc068edoc068edocC28edocT428edoc328edocE28edocU068edoc37edocAD28edocTC38edoc0U328edoc9I928edoc79TD28edoc71edocLD28edocF928edocB28edoc94A38edocF28edocA71edoc5edoc1edoc5F28edocND58edoc6A38edocSD28edoc79SD58edocE8WD58edocU7K	http://bios.dijon.inra.fr/FATAL/cgi/PsUniLowCopy.cgi?__wb_url=4edoc068edoc068edoc328edocD28edoc5edoc4edocQ048edoc3D28edocPT68328edocD28edoc728edoc4D58edocXV7edocID28edocWC38edocED28edocV8A9RC38edocAQ2edoc1edoc128edoc5F7edocE1edoc4F28edocUY69MD58edocE7edocI528edoc67edoc3edoc928edocV1edoc3edocD58edocE928edocM4edocS528edoc2edoc7edocT528edoc49N5V1D58edocXV7edocI1W8N5G93edoc928edocV1edoc3edocD58edocE9…
Medtr4g093840	flavonol synthase/flavanone 3-hydroxylase	PsCam036017	Oxoglutarate/iron-dependent oxygenase	0.001359	0.00238	0.00163	0.00891	0.02385	0.0011	0.00015	0.00406	0.02739	0.000664	0.06313	0.00244	0.01648	0.01648	0.00731	0.000611	0.00454	0.00821	0.01073	0.00589	http://bios.dijon.inra.fr/FATAL/cgi/PsUniLowCopy.cgi?__wb_url=4edoc068edoc068edocPD28edocQ068edocCD28edocS068edoc37edocAD28edocTC38edoc0U328edoc9I928edoc79TD28edoc71edocLD28edocF928edoc4528edoc428edoc4GE528edoc1edoc5edoc1edoc5F28edocND58edoc6A38edocSD28edoc79SD58edocE8WD58edocU7K	http://bios.dijon.inra.fr/FATAL/cgi/PsUniLowCopy.cgi?__wb_url=4edoc068edocC38edoc3C28edoc5edoc4edocP8SC28edocPT68328edocD28edoc728edoc4D58edocXV7edocID28edocWC38edocED28edocV8A9RC38edocAQ2edoc1edoc128edoc5F7edocE1edoc4F28edocUY69MD58edocE7edocI528edoc67edoc3edoc928edocV1edoc3edocD58edocE928edocM4edocS528edoc2edoc7edocT528edoc49N5V1D58edocXV7edocI1W8N5G93edoc928edocV1edoc3edocD58edocE928edoc4528ed…
Medtr4g093830	RING-H2 zinc finger protein	PsCam035880	; Zinc finger, C3HC4 RING-type	0.045819	0.00198	0.00097	0.04526	0.0442	0.02265	0.02275	0.0607	0.06509	0.059383	0.02769	0.08783	0.07062	0.05982	0.05461	0.023582	0.01498	0.00931	0.00664	0.00909	http://bios.dijon.inra.fr/FATAL/cgi/PsUniLowCopy.cgi?__wb_url=4edoc068edoc068edoc068edocC28edocX048edoc3D28edocS068edoc37edocAD28edocTC38edoc0U328edoc9I928edoc79TD28edoc71edocLD28edocF928edocY048edoc67edoc728edocD28edoc728edocA38edoc5edoc1edoc5F28edocND58edoc6A38edocSD28edoc79SD58edocE8WD58edocU7K	http://bios.dijon.inra.fr/FATAL/cgi/PsUniLowCopy.cgi?__wb_url=4edoc068edoc068edoc328edocE28edoc5edoc4edocX4SC28edocPT68328edocD28edoc728edoc4D58edocXV7edocID28edocWC38edocED28edocV8A9RC38edocAQ2edoc1edoc128edoc5F7edocE1edoc4F28edocUY69MD58edocE7edocI528edoc67edoc3edoc928edocV1edoc3edocD58edocE928edocM4edocS528edoc2edoc7edocT528edoc49N5V1D58edocXV7edocI1W8N5G93edoc928edocV1edoc3edocD58edocE928edoc…
Medtr4g093820	hypothetical protein
Medtr4g093810	hypothetical protein
Medtr4g093800	PPR superfamily protein	PsCam027221	Tetratricopeptide-like helical	0.00162	0.01161	0.00527	0.01136	0.00905	0.01337	0.00881	0.00857	0.02569	0.00632	0.00833	0.0098	0.01788	0.02148	0.02082	0.00274	0.01445	0.01404	0.01167	0.00801	http://bios.dijon.inra.fr/FATAL/cgi/PsUniLowCopy.cgi?__wb_url=4edoc068edoc068edoc0C28edocR828edocSD28edocR068edoc37edocAD28edocTC38edoc0U328edoc9I928edoc79TD28edoc71edocLD28edocF928edocQHF0P528edoc428edoc7edoc5edoc1edoc5F28edocND58edoc6A38edocSD28edoc79SD58edocE8WD58edocU7K	http://bios.dijon.inra.fr/FATAL/cgi/PsUniLowCopy.cgi?__wb_url=4edoc068edoc428edocCC28edoc5edoc4edocRC38edocCC28edocPT68328edocD28edoc728edoc4D58edocXV7edocID28edocWC38edocED28edocV8A9RC38edocAQ2edoc1edoc128edoc5F7edocE1edoc4F28edocUY69MD58edocE7edocI528edoc67edoc3edoc928edocV1edoc3edocD58edocE928edocM4edocS528edoc2edoc7edocT528edoc49N5V1D58edocXV7edocI1W8N5G93edoc928edocV1edoc3edocD58edocE928edoc…
Medtr4g093790	hypothetical protein
Medtr4g093780	transmembrane protein, putative
Medtr4g093825	hypothetical protein	PsCam007537	-	0.19557	0.06154	0.13613	0.09434	0.01863	0.09544	0.05699	0.08958	0.03213	0.16073	0.03197	0.18241	0.03926	0.04017	0.04658	0.29983	0.06819	0.06893	0.25767	0.07131	http://bios.dijon.inra.fr/FATAL/cgi/PsUniLowCopy.cgi?__wb_url=4edoc068edoc068edocPD28edocS4SD28edocP068edoc37edocAD28edocTC38edoc0U328edoc9I928edoc79TD28edoc71edocLD28edocF928edocMD58edoc2edocC38edocA28edoc5U95edoc1edoc5F28edocND58edoc6A38edocSD28edoc79SD58edocE8WD58edocU7K	http://bios.dijon.inra.fr/FATAL/cgi/PsUniLowCopy.cgi?__wb_url=4edoc068edocC38edocSC28edoc5edoc4edocUC38edoc328edocC28edocPT68328edocD28edoc728edoc4D58edocXV7edocID28edocWC38edocED28edocV8A9RC38edocAQ2edoc1edoc128edoc5F7edocE1edoc4F28edocUY69MD58edocE7edocI528edoc67edoc3edoc928edocV1edoc3edocD58edocE928edocM4edocS528edoc2edoc7edocT528edoc49N5V1D58edocXV7edocI1W8N5G93edoc928edocV1edoc3edocD58edocE9…
Medtr4g093835	hypothetical protein	PsCam007537	-	0.19557	0.06154	0.13613	0.09434	0.01863	0.09544	0.05699	0.08958	0.03213	0.16073	0.03197	0.18241	0.03926	0.04017	0.04658	0.29983	0.06819	0.06893	0.25767	0.07131	http://bios.dijon.inra.fr/FATAL/cgi/PsUniLowCopy.cgi?__wb_url=4edoc068edoc068edocPD28edocS4SD28edocP068edoc37edocAD28edocTC38edoc0U328edoc9I928edoc79TD28edoc71edocLD28edocF928edocMD58edoc2edocC38edocA28edoc5U95edoc1edoc5F28edocND58edoc6A38edocSD28edoc79SD58edocE8WD58edocU7K	http://bios.dijon.inra.fr/FATAL/cgi/PsUniLowCopy.cgi?__wb_url=4edoc068edocC38edocSC28edoc5edoc4edocUC38edoc328edocC28edocPT68328edocD28edoc728edoc4D58edocXV7edocID28edocWC38edocED28edocV8A9RC38edocAQ2edoc1edoc128edoc5F7edocE1edoc4F28edocUY69MD58edocE7edocI528edoc67edoc3edoc928edocV1edoc3edocD58edocE928edocM4edocS528edoc2edoc7edocT528edoc49N5V1D58edocXV7edocI1W8N5G93edoc928edocV1edoc3edocD58edocE9…
Medtr4g094140	transmembrane protein, putative
Medtr4g094130	3,4-dihydroxy-2-butanone 4-phosphate synthase	PsCam042789	Riboflavin biosynthesis protein RibA	0.02322	0.03751	0.03414	0.02336	0.0875	0.00685	0.0101	0.00843	0.1054	0.02522	0.01445	0.02888	0.04569	0.1032	0.02901	0.01646	0.03684	0.0832	0.02065	0.078	http://bios.dijon.inra.fr/FATAL/cgi/PsUniLowCopy.cgi?__wb_url=4edoc068edoc068edoc0E28edocXC38edocCC28edocT068edoc37edocAD28edocTC38edoc0U328edoc9I928edoc79TD28edoc71edocLD28edocF928edocV1edoc539928edoc6E28edoc5edoc1edoc5F28edocND58edoc6A38edocSD28edoc79SD58edocE8WD58edocU7K	http://bios.dijon.inra.fr/FATAL/cgi/PsUniLowCopy.cgi?__wb_url=4edoc068edocD328edocE28edoc5edoc4edocW828edoc328edocD28edocPT68328edocD28edoc728edoc4D58edocXV7edocID28edocWC38edocED28edocV8A9RC38edocAQ2edoc1edoc128edoc5F7edocE1edoc4F28edocUY69MD58edocE7edocI528edoc67edoc3edoc928edocV1edoc3edocD58edocE928edocM4edocS528edoc2edoc7edocT528edoc49N5V1D58edocXV7edocI1W8N5G93edoc928edocV1edoc3edocD58edocE9…
Medtr4g094110	LMBR1 integral membrane-like protein	PsCam006683	LMBR1-like membrane protein, conserved region	0.00018	0.00986	0.00386	0.00583	0.0072	0	0	0.00011	0.0099	0.00031	8e-05	0.00028	0.0034	0.0101	0.0039	3e-05	0.02025	0.00561	0.00296	0.00939	http://bios.dijon.inra.fr/FATAL/cgi/PsUniLowCopy.cgi?__wb_url=4edoc068edoc068edocPC28edocX8CD28edocP068edoc37edocAD28edocTC38edoc0U328edoc9I928edoc79TD28edoc71edocLD28edocF928edoc528edoc5428edocA38edocPC38edocT15edoc1edoc5F28edocND58edoc6A38edocSD28edoc79SD58edocE8WD58edocU7K	http://bios.dijon.inra.fr/FATAL/cgi/PsUniLowCopy.cgi?__wb_url=4edoc068edocC28edoc328edocE28edoc5edoc4edocV8328edocC28edocPT68328edocD28edoc728edoc4D58edocXV7edocID28edocWC38edocED28edocV8A9RC38edocAQ2edoc1edoc128edoc5F7edocE1edoc4F28edocUY69MD58edocE7edocI528edoc67edoc3edoc928edocV1edoc3edocD58edocE928edocM4edocS528edoc2edoc7edocT528edoc49N5V1D58edocXV7edocI1W8N5G93edoc928edocV1edoc3edocD58edocE9…
Medtr4g094100	1,4-dihydroxy-2-naphthoate octaprenyltransferase	PsCam057642	UbiA prenyltransferase	0.0006	0.03805	0.02514	0.01459	0.04821	0.00028	0	3e-05	0.02889	0.00061	0.00013	0	0.02434	0.05807	0.01579	0.00036	0.03603	0.06261	0.01364	0.07646	http://bios.dijon.inra.fr/FATAL/cgi/PsUniLowCopy.cgi?__wb_url=4edoc068edoc068edoc048edocC28edocT8SD28edocU068edoc37edocAD28edocTC38edoc0U328edoc9I928edoc79TD28edoc71edocLD28edocF928edocRD41edocE28edocIWC38edoc5edoc1edoc5F28edocND58edoc6A38edocSD28edoc79SD58edocE8WD58edocU7K	http://bios.dijon.inra.fr/FATAL/cgi/PsUniLowCopy.cgi?__wb_url=4edoc068edoc828edoc328edocD28edoc5edoc4edocVC38edoc3D28edocPT68328edocD28edoc728edoc4D58edocXV7edocID28edocWC38edocED28edocV8A9RC38edocAQ2edoc1edoc128edoc5F7edocE1edoc4F28edocUY69MD58edocE7edocI528edoc67edoc3edoc928edocV1edoc3edocD58edocE928edocM4edocS528edoc2edoc7edocT528edoc49N5V1D58edocXV7edocI1W8N5G93edoc928edocV1edoc3edocD58edocE9…
Medtr4g093845	white-brown-complex ABC transporter family protein	PsCam036868	Glycine betaine/L-proline transport ATP-binding subunit; ABC transporter G1-like	0	0.00021	0.00023	2e-05	0	0	0	0	0	0	0	6e-05	3e-05	0	0	0	0.04384	0	0.00966	0	http://bios.dijon.inra.fr/FATAL/cgi/PsUniLowCopy.cgi?__wb_url=4edoc068edoc068edoc068edocE28edocV048edocCD28edocS068edoc37edocAD28edocTC38edoc0U328edoc9I928edoc79TD28edoc71edocLD28edocF928edocE9C3N5428edocD28edoc5edoc1edoc5F28edocND58edoc6A38edocSD28edoc79SD58edocE8WD58edocU7K	http://bios.dijon.inra.fr/FATAL/cgi/PsUniLowCopy.cgi?__wb_url=4edoc068edoc048edocCD28edoc5edoc4edocX8SC28edocPT68328edocD28edoc728edoc4D58edocXV7edocID28edocWC38edocED28edocV8A9RC38edocAQ2edoc1edoc128edoc5F7edocE1edoc4F28edocUY69MD58edocE7edocI528edoc67edoc3edoc928edocV1edoc3edocD58edocE928edocM4edocS528edoc2edoc7edocT528edoc49N5V1D58edocXV7edocI1W8N5G93edoc928edocV1edoc3edocD58edocE928edocE9C3N5…
Medtr4g094090	white-brown-complex ABC transporter family protein	PsCam036868	Glycine betaine/L-proline transport ATP-binding subunit; ABC transporter G1-like	0	0.00021	0.00023	2e-05	0	0	0	0	0	0	0	6e-05	3e-05	0	0	0	0.04384	0	0.00966	0	http://bios.dijon.inra.fr/FATAL/cgi/PsUniLowCopy.cgi?__wb_url=4edoc068edoc068edoc068edocE28edocV048edocCD28edocS068edoc37edocAD28edocTC38edoc0U328edoc9I928edoc79TD28edoc71edocLD28edocF928edocE9C3N5428edocD28edoc5edoc1edoc5F28edocND58edoc6A38edocSD28edoc79SD58edocE8WD58edocU7K	http://bios.dijon.inra.fr/FATAL/cgi/PsUniLowCopy.cgi?__wb_url=4edoc068edoc048edocCD28edoc5edoc4edocX8SC28edocPT68328edocD28edoc728edoc4D58edocXV7edocID28edocWC38edocED28edocV8A9RC38edocAQ2edoc1edoc128edoc5F7edocE1edoc4F28edocUY69MD58edocE7edocI528edoc67edoc3edoc928edocV1edoc3edocD58edocE928edocM4edocS528edoc2edoc7edocT528edoc49N5V1D58edocXV7edocI1W8N5G93edoc928edocV1edoc3edocD58edocE928edocE9C3N5…
Medtr4g094080	white-brown-complex ABC transporter family protein, putative	PsCam060177	Pigment precursor permease	0	0.00182	0.00093	0.00085	0	0	0	0	0.0002	0	0	0	0.0002	0	0.00064	0	0.00044	0.00141	0.00026	0.00165	http://bios.dijon.inra.fr/FATAL/cgi/PsUniLowCopy.cgi?__wb_url=4edoc068edoc068edocPD28edocW428edoc328edocC28edocV068edoc37edocAD28edocTC38edoc0U328edoc9I928edoc79TD28edoc71edocLD28edocF928edocE9C3N5428edocD28edoc5edoc1edoc5F28edocND58edoc6A38edocSD28edoc79SD58edocE8WD58edocU7K	http://bios.dijon.inra.fr/FATAL/cgi/PsUniLowCopy.cgi?__wb_url=4edoc068edocC38edocSD28edoc5edoc4edocQ068edocCD28edocPT68328edocD28edoc728edoc4D58edocXV7edocID28edocWC38edocED28edocV8A9RC38edocAQ2edoc1edoc128edoc5F7edocE1edoc4F28edocUY69MD58edocE7edocI528edoc67edoc3edoc928edocV1edoc3edocD58edocE928edocM4edocS528edoc2edoc7edocT528edoc49N5V1D58edocXV7edocI1W8N5G93edoc928edocV1edoc3edocD58edocE928edoc…
Medtr4g094060	white-brown-complex ABC transporter family protein	PsCam042746	Glycine betaine/L-proline transport ATP-binding subunit; ABC transporter G1-like	0.00381	0.00091	0.00036	0.00138	0.00161	0.00061	0.00218	0.00341	0.00765	0.00264	0.00067	0.00604	0.00901	0.006	0.00203	0.00264	0.04887	0.00124	0.00103	0.00173	http://bios.dijon.inra.fr/FATAL/cgi/PsUniLowCopy.cgi?__wb_url=4edoc068edoc068edoc048edocD28edocTC38edocCC28edocT068edoc37edocAD28edocTC38edoc0U328edoc9I928edoc79TD28edoc71edocLD28edocF928edocE9C3N5428edocD28edoc5edoc1edoc5F28edocND58edoc6A38edocSD28edoc79SD58edocE8WD58edocU7K	http://bios.dijon.inra.fr/FATAL/cgi/PsUniLowCopy.cgi?__wb_url=4edoc068edoc8328edocD28edoc5edoc4edocW828edoc328edocD28edocPT68328edocD28edoc728edoc4D58edocXV7edocID28edocWC38edocED28edocV8A9RC38edocAQ2edoc1edoc128edoc5F7edocE1edoc4F28edocUY69MD58edocE7edocI528edoc67edoc3edoc928edocV1edoc3edocD58edocE928edocM4edocS528edoc2edoc7edocT528edoc49N5V1D58edocXV7edocI1W8N5G93edoc928edocV1edoc3edocD58edocE9…
Medtr4g094050	white-brown-complex ABC transporter family protein	PsCam042746	Glycine betaine/L-proline transport ATP-binding subunit; ABC transporter G1-like	0.00381	0.00091	0.00036	0.00138	0.00161	0.00061	0.00218	0.00341	0.00765	0.00264	0.00067	0.00604	0.00901	0.006	0.00203	0.00264	0.04887	0.00124	0.00103	0.00173	http://bios.dijon.inra.fr/FATAL/cgi/PsUniLowCopy.cgi?__wb_url=4edoc068edoc068edoc048edocD28edocTC38edocCC28edocT068edoc37edocAD28edocTC38edoc0U328edoc9I928edoc79TD28edoc71edocLD28edocF928edocE9C3N5428edocD28edoc5edoc1edoc5F28edocND58edoc6A38edocSD28edoc79SD58edocE8WD58edocU7K	http://bios.dijon.inra.fr/FATAL/cgi/PsUniLowCopy.cgi?__wb_url=4edoc068edoc8328edocD28edoc5edoc4edocW828edoc328edocD28edocPT68328edocD28edoc728edoc4D58edocXV7edocID28edocWC38edocED28edocV8A9RC38edocAQ2edoc1edoc128edoc5F7edocE1edoc4F28edocUY69MD58edocE7edocI528edoc67edoc3edoc928edocV1edoc3edocD58edocE928edocM4edocS528edoc2edoc7edocT528edoc49N5V1D58edocXV7edocI1W8N5G93edoc928edocV1edoc3edocD58edocE9…
Medtr4g094040	tyrosine kinase family protein
Medtr4g094020	amine-terminal domain terpene synthase	PsCam059325	ATPase, AAA+ type, core; Pleiotropic drug resistance protein PDR	0	0.00018	0.00041	0.00026	0.0002	0	0	9e-05	0.001	0	0	0	0.0009	0.001	0.00012	0	0.00426	0	0	0.00025	http://bios.dijon.inra.fr/FATAL/cgi/PsUniLowCopy.cgi?__wb_url=4edoc068edoc068edoc0D28edocRC28edoc3E28edocU068edoc37edocAD28edocTC38edoc0U328edoc9I928edoc79TD28edoc71edocLD28edocF928edocE9C3N5428edocD28edoc5edoc1edoc5F28edocND58edoc6A38edocSD28edoc79SD58edocE8WD58edocU7K	http://bios.dijon.inra.fr/FATAL/cgi/PsUniLowCopy.cgi?__wb_url=4edoc068edoc4CC28edoc5edoc4edocSD3D28edocPT68328edocD28edoc728edoc4D58edocXV7edocID28edocWC38edocED28edocV8A9RC38edocAQ2edoc1edoc128edoc5F7edocE1edoc4F28edocUY69MD58edocE7edocI528edoc67edoc3edoc928edocV1edoc3edocD58edocE928edocM4edocS528edoc2edoc7edocT528edoc49N5V1D58edocXV7edocI1W8N5G93edoc928edocV1edoc3edocD58edocE928edocE9C3N5428edo…
Medtr4g094010	white-brown-complex ABC transporter family protein, putative	PsCam042746	Glycine betaine/L-proline transport ATP-binding subunit; ABC transporter G1-like	0.00381	0.00091	0.00036	0.00138	0.00161	0.00061	0.00218	0.00341	0.00765	0.00264	0.00067	0.00604	0.00901	0.006	0.00203	0.00264	0.04887	0.00124	0.00103	0.00173	http://bios.dijon.inra.fr/FATAL/cgi/PsUniLowCopy.cgi?__wb_url=4edoc068edoc068edoc048edocD28edocTC38edocCC28edocT068edoc37edocAD28edocTC38edoc0U328edoc9I928edoc79TD28edoc71edocLD28edocF928edocE9C3N5428edocD28edoc5edoc1edoc5F28edocND58edoc6A38edocSD28edoc79SD58edocE8WD58edocU7K	http://bios.dijon.inra.fr/FATAL/cgi/PsUniLowCopy.cgi?__wb_url=4edoc068edoc8328edocD28edoc5edoc4edocW828edoc328edocD28edocPT68328edocD28edoc728edoc4D58edocXV7edocID28edocWC38edocED28edocV8A9RC38edocAQ2edoc1edoc128edoc5F7edocE1edoc4F28edocUY69MD58edocE7edocI528edoc67edoc3edoc928edocV1edoc3edocD58edocE928edocM4edocS528edoc2edoc7edocT528edoc49N5V1D58edocXV7edocI1W8N5G93edoc928edocV1edoc3edocD58edocE9…
Medtr4g094000	zinc finger, C3HC4 type (RING finger) protein
Medtr4g094260	polyadenylate-binding protein II	PsCam046374	Nucleotide-binding, alpha-beta plait	0.0574	0.05347	0.04145	0.06087	0.0439	0.05595	0.06158	0.06322	0.06019	0.04943	0.0542	0.04978	0.04864	0.06445	0.05802	0.042	0.0618	0.04436	0.06951	0.0537	http://bios.dijon.inra.fr/FATAL/cgi/PsUniLowCopy.cgi?__wb_url=4edoc068edoc068edoc068edocD28edocWC28edocCD28edocT068edoc37edocAD28edocTC38edoc0U328edoc9I928edoc79TD28edoc71edocLD28edocF928edocLAD1F28edocD28edoc428edocD28edoc5edoc1edoc5F28edocND58edoc6A38edocSD28edoc79SD58edocE8WD58edocU7K	http://bios.dijon.inra.fr/FATAL/cgi/PsUniLowCopy.cgi?__wb_url=4edoc068edoc0SD28edoc5edoc4edocS8328edocD28edocPT68328edocD28edoc728edoc4D58edocXV7edocID28edocWC38edocED28edocV8A9RC38edocAQ2edoc1edoc128edoc5F7edocE1edoc4F28edocUY69MD58edocE7edocI528edoc67edoc3edoc928edocV1edoc3edocD58edocE928edocM4edocS528edoc2edoc7edocT528edoc49N5V1D58edocXV7edocI1W8N5G93edoc928edocV1edoc3edocD58edocE928edocLAD1F2…
Medtr4g094250	hypothetical protein
Medtr4g094240	phosphate-responsive 1 family protein	PsCam048354	Phosphate-induced protein 1	0.20237	0.01825	0.02102	0.08403	0.03743	0.0364	0.0518	0.20113	0.0643	0.1965	0.14782	0.20251	0.15242	0.02596	0.0642	0.12367	0.07411	0.03751	0.11751	0.04843	http://bios.dijon.inra.fr/FATAL/cgi/PsUniLowCopy.cgi?__wb_url=4edoc068edoc068edoc068edocD28edocUC28edoc328edocE28edocT068edoc37edocAD28edocTC38edoc0U328edoc9I928edoc79TD28edoc71edocLD28edocF928edocY048edoc67edoc728edocD28edoc728edocA38edoc5edoc1edoc5F28edocND58edoc6A38edocSD28edoc79SD58edocE8WD58edocU7K	http://bios.dijon.inra.fr/FATAL/cgi/PsUniLowCopy.cgi?__wb_url=4edoc068edoc03D28edoc5edoc4edocS048edoc328edocD28edocPT68328edocD28edoc728edoc4D58edocXV7edocID28edocWC38edocED28edocV8A9RC38edocAQ2edoc1edoc128edoc5F7edocE1edoc4F28edocUY69MD58edocE7edocI528edoc67edoc3edoc928edocV1edoc3edocD58edocE928edocM4edocS528edoc2edoc7edocT528edoc49N5V1D58edocXV7edocI1W8N5G93edoc928edocV1edoc3edocD58edocE928edoc…
Medtr4g094220	UDP-glucosyltransferase family protein	PsCam045875	UDP-glucuronosyl/UDP-glucosyltransferase	0.01871	0.00043	0.00041	0.00067	0.00055	0.00261	0.00161	0.01603	0.0009	0.04269	0.00233	0.03385	0.00125	0.00071	0.00051	0.01491	0.00124	0.00044	0.00381	0.00081	http://bios.dijon.inra.fr/FATAL/cgi/PsUniLowCopy.cgi?__wb_url=4edoc068edoc068edoc0D28edocW048edoc3D28edocT068edoc37edocAD28edocTC38edoc0U328edoc9I928edoc79TD28edoc71edocLD28edocF928edocG1CE38edocK528edoc755edoc1edoc5F28edocND58edoc6A38edocSD28edoc79SD58edocE8WD58edocU7K	http://bios.dijon.inra.fr/FATAL/cgi/PsUniLowCopy.cgi?__wb_url=4edoc068edoc4SD28edoc5edoc4edocX4328edocD28edocPT68328edocD28edoc728edoc4D58edocXV7edocID28edocWC38edocED28edocV8A9RC38edocAQ2edoc1edoc128edoc5F7edocE1edoc4F28edocUY69MD58edocE7edocI528edoc67edoc3edoc928edocV1edoc3edocD58edocE928edocM4edocS528edoc2edoc7edocT528edoc49N5V1D58edocXV7edocI1W8N5G93edoc928edocV1edoc3edocD58edocE928edocG1CE38…
Medtr4g094210	ICE-like protease (caspase) p20 domain protein
Medtr4g094200	transmembrane protein, putative
Medtr4g094202	ICE-like protease (caspase) p20 domain protein	PsCam009503	Peptidase C14, caspase catalytic	0.00333	0.00047	0.00045	0.00338	0.00294	0.0003	0.00059	0.00179	0.0106	0.0041	0.0022	0.00537	0.00376	0.00392	0.00172	0.00253	0.00188	0.00266	0.00107	0.00291	http://bios.dijon.inra.fr/FATAL/cgi/PsUniLowCopy.cgi?__wb_url=4edoc068edoc068edocPC28edocP43E28edocP068edoc37edocAD28edocTC38edoc0U328edoc9I928edoc79TD28edoc71edocLD28edocF928edoc728edocQT7edocP828edoc2edoc55edoc1edoc5F28edocND58edoc6A38edocSD28edoc79SD58edocE8WD58edocU7K	http://bios.dijon.inra.fr/FATAL/cgi/PsUniLowCopy.cgi?__wb_url=4edoc068edocC28edoc328edocC28edoc5edoc4edocUD328edocC28edocPT68328edocD28edoc728edoc4D58edocXV7edocID28edocWC38edocED28edocV8A9RC38edocAQ2edoc1edoc128edoc5F7edocE1edoc4F28edocUY69MD58edocE7edocI528edoc67edoc3edoc928edocV1edoc3edocD58edocE928edocM4edocS528edoc2edoc7edocT528edoc49N5V1D58edocXV7edocI1W8N5G93edoc928edocV1edoc3edocD58edocE9…
Medtr4g094205	translocon at the outer membrane ofs-like protein	PsCam045395	Amidase; N-terminal acetyltransferase A, auxiliary subunit	0.00834	0.01011	0.00704	0.01284	0.0201	0.0085	0.0081	0.0058	0.02797	0.00676	0.00581	0.0083	0.01698	0.02268	0.0171	0.00564	0.01105	0.00636	0.01485	0.00636	http://bios.dijon.inra.fr/FATAL/cgi/PsUniLowCopy.cgi?__wb_url=4edoc068edoc068edoc0D28edocYC28edoc3D28edocT068edoc37edocAD28edocTC38edoc0U328edoc9I928edoc79TD28edoc71edocLD28edocF928edocB28edoc94A38edocF28edocA71edoc5edoc1edoc5F28edocND58edoc6A38edocSD28edoc79SD58edocE8WD58edocU7K	http://bios.dijon.inra.fr/FATAL/cgi/PsUniLowCopy.cgi?__wb_url=4edoc068edoc43E28edoc5edoc4edocS4328edocD28edocPT68328edocD28edoc728edoc4D58edocXV7edocID28edocWC38edocED28edocV8A9RC38edocAQ2edoc1edoc128edoc5F7edocE1edoc4F28edocUY69MD58edocE7edocI528edoc67edoc3edoc928edocV1edoc3edocD58edocE928edocM4edocS528edoc2edoc7edocT528edoc49N5V1D58edocXV7edocI1W8N5G93edoc928edocV1edoc3edocD58edocE928edocB28edo…
Medtr4g094208	protein phosphatase 2C-like protein	PsCam045956	Protein phosphatase 2C-related; Protein phosphatase 2C	0.0954	0.01392	0.0132	0.0862	0.1119	0.07257	0.07644	0.06501	0.2031	0.0912	0.04344	0.14457	0.12998	0.14657	0.09228	0.05312	0.06678	0.05611	0.0413	0.06467	http://bios.dijon.inra.fr/FATAL/cgi/PsUniLowCopy.cgi?__wb_url=4edoc068edoc068edoc048edocD28edocUD3D28edocT068edoc37edocAD28edocTC38edoc0U328edoc9I928edoc79TD28edoc71edocLD28edocF928edocD528edocG6IA6C38edoc5edoc1edoc5F28edocND58edoc6A38edocSD28edoc79SD58edocE8WD58edocU7K	http://bios.dijon.inra.fr/FATAL/cgi/PsUniLowCopy.cgi?__wb_url=4edoc068edoc83D28edoc5edoc4edocY4328edocD28edocPT68328edocD28edoc728edoc4D58edocXV7edocID28edocWC38edocED28edocV8A9RC38edocAQ2edoc1edoc128edoc5F7edocE1edoc4F28edocUY69MD58edocE7edocI528edoc67edoc3edoc928edocV1edoc3edocD58edocE928edocM4edocS528edoc2edoc7edocT528edoc49N5V1D58edocXV7edocI1W8N5G93edoc928edocV1edoc3edocD58edocE928edocD528ed…
Medtr4g094212	tobamovirus multiplication-like protein	PsCam039516	-	0.00199	0.00204	0.00174	0.00164	0	0.00085	0.00123	0.00062	0.00037	0.00148	0.00225	0.00147	0.00207	0	0.00248	0.00235	0.01176	0.00163	0.00133	0.00079	http://bios.dijon.inra.fr/FATAL/cgi/PsUniLowCopy.cgi?__wb_url=4edoc068edoc068edoc048edocD28edocQ43E28edocS068edoc37edocAD28edocTC38edoc0U328edoc9I928edoc79TD28edoc71edocLD28edocF928edocR4428edocC28edocX428edocU35edoc1edoc5F28edocND58edoc6A38edocSD28edoc79SD58edocE8WD58edocU7K	http://bios.dijon.inra.fr/FATAL/cgi/PsUniLowCopy.cgi?__wb_url=4edoc068edoc83C28edoc5edoc4edocUDSC28edocPT68328edocD28edoc728edoc4D58edocXV7edocID28edocWC38edocED28edocV8A9RC38edocAQ2edoc1edoc128edoc5F7edocE1edoc4F28edocUY69MD58edocE7edocI528edoc67edoc3edoc928edocV1edoc3edocD58edocE928edocM4edocS528edoc2edoc7edocT528edoc49N5V1D58edocXV7edocI1W8N5G93edoc928edocV1edoc3edocD58edocE928edocR4428edocC28…
Medtr4g094215	calmodulin-binding transcription activator 1	PsCam033963	IQ calmodulin-binding region; CG-1; Malto-oligosyltrehalose trehalohydrolase; Ankyrin repeat-containing domain	0.03158	0.02001	0.01635	0.03679	0.04553	0.06541	0.06868	0.11855	0.10034	0.04286	0.04022	0.06608	0.05807	0.04837	0.05229	0.01902	0.02822	0.02832	0.04312	0.02906	http://bios.dijon.inra.fr/FATAL/cgi/PsUniLowCopy.cgi?__wb_url=4edoc068edoc068edocPC28edocVDSC28edocS068edoc37edocAD28edocTC38edoc0U328edoc9I928edoc79TD28edoc71edocLD28edocF928edocD528edocG6IA6C38edoc5edoc1edoc5F28edocND58edoc6A38edocSD28edoc79SD58edocE8WD58edocU7K	http://bios.dijon.inra.fr/FATAL/cgi/PsUniLowCopy.cgi?__wb_url=4edoc068edocC28edocCD28edoc5edoc4edocYC28edocSC28edocPT68328edocD28edoc728edoc4D58edocXV7edocID28edocWC38edocED28edocV8A9RC38edocAQ2edoc1edoc128edoc5F7edocE1edoc4F28edocUY69MD58edocE7edocI528edoc67edoc3edoc928edocV1edoc3edocD58edocE928edocM4edocS528edoc2edoc7edocT528edoc49N5V1D58edocXV7edocI1W8N5G93edoc928edocV1edoc3edocD58edocE928edoc…
Medtr4g094218	hypothetical protein
Medtr4g094222	ubiquinol oxidase 1a	PsCam023264	Alternative oxidase	0.00449	0.00475	0.00126	0.00881	0.04827	0.0011	0.00095	0.0029	0.06181	0.00529	0.05661	0.00428	0.02424	0.05035	0.01447	0.0026	0.00951	0.03788	0.00112	0.02655	http://bios.dijon.inra.fr/FATAL/cgi/PsUniLowCopy.cgi?__wb_url=4edoc068edoc068edoc068edocD28edocV828edocSC28edocR068edoc37edocAD28edocTC38edoc0U328edoc9I928edoc79TD28edoc71edocLD28edocF928edoc6928edocSC38edoc328edocAE65edoc1edoc5F28edocND58edoc6A38edocSD28edoc79SD58edocE8WD58edocU7K	http://bios.dijon.inra.fr/FATAL/cgi/PsUniLowCopy.cgi?__wb_url=4edoc068edoc0CD28edoc5edoc4edocRC28edocCC28edocPT68328edocD28edoc728edoc4D58edocXV7edocID28edocWC38edocED28edocV8A9RC38edocAQ2edoc1edoc128edoc5F7edocE1edoc4F28edocUY69MD58edocE7edocI528edoc67edoc3edoc928edocV1edoc3edocD58edocE928edocM4edocS528edoc2edoc7edocT528edoc49N5V1D58edocXV7edocI1W8N5G93edoc928edocV1edoc3edocD58edocE928edoc6928ed…
Medtr4g094228	hypothetical protein
Medtr4g094232	copper-transporting ATPase PAA1, putative	PsCam042459	ATPase, P-type, K/Mg/Cd/Cu/Zn/Na/Ca/Na/H-transporter; ATPase, P type, cation/copper-transporter; ; ;	0.0062	0.01756	0.01197	0.01477	0.02451	0.01076	0.00835	0.01195	0.03724	0.00906	0.012	0.01032	0.02066	0.03584	0.02129	0.00529	0.01516	0.03456	0.01216	0.02659	http://bios.dijon.inra.fr/FATAL/cgi/PsUniLowCopy.cgi?__wb_url=4edoc068edoc068edoc0E28edocU0CC28edocT068edoc37edocAD28edocTC38edoc0U328edoc9I928edoc79TD28edoc71edocLD28edocF928edocY048edoc67edoc728edocD28edoc728edocA38edoc5edoc1edoc5F28edocND58edoc6A38edocSD28edoc79SD58edocE8WD58edocU7K	http://bios.dijon.inra.fr/FATAL/cgi/PsUniLowCopy.cgi?__wb_url=4edoc068edocD3D28edoc5edoc4edocT828edoc328edocD28edocPT68328edocD28edoc728edoc4D58edocXV7edocID28edocWC38edocED28edocV8A9RC38edocAQ2edoc1edoc128edoc5F7edocE1edoc4F28edocUY69MD58edocE7edocI528edoc67edoc3edoc928edocV1edoc3edocD58edocE928edocM4edocS528edoc2edoc7edocT528edoc49N5V1D58edocXV7edocI1W8N5G93edoc928edocV1edoc3edocD58edocE928edoc…
Medtr4g094235	RNA recognition motif, a.k.a. RRM, RBD protein	PsCam023198	Nucleotide-binding, alpha-beta plait	0.03041	0.03317	0.02899	0.03944	0.05311	0.0245	0.02864	0.0506	0.0537	0.03083	0.02222	0.0391	0.04948	0.05807	0.04991	0.0322	0.0351	0.05372	0.03462	0.03719	http://bios.dijon.inra.fr/FATAL/cgi/PsUniLowCopy.cgi?__wb_url=4edoc068edoc068edoc068edocE28edocY428edocSC28edocR068edoc37edocAD28edocTC38edoc0U328edoc9I928edoc79TD28edoc71edocLD28edocF928edoc652edoc5QIDE38edoc5edoc1edoc5F28edocND58edoc6A38edocSD28edoc79SD58edocE8WD58edocU7K	http://bios.dijon.inra.fr/FATAL/cgi/PsUniLowCopy.cgi?__wb_url=4edoc068edoc048edoc3E28edoc5edoc4edocQC28edocCC28edocPT68328edocD28edoc728edoc4D58edocXV7edocID28edocWC38edocED28edocV8A9RC38edocAQ2edoc1edoc128edoc5F7edocE1edoc4F28edocUY69MD58edocE7edocI528edoc67edoc3edoc928edocV1edoc3edocD58edocE928edocM4edocS528edoc2edoc7edocT528edoc49N5V1D58edocXV7edocI1W8N5G93edoc928edocV1edoc3edocD58edocE928edoc…
Medtr4g094238	heavy metal transport/detoxification superfamily protein	PsCam040868	Heavy metal transport/detoxification protein	0.00771	0.00467	0.006558	0.01268	0	0.0004	0.00102	0.0016	0.00033	0.00751	0.0013	0.00887	0.00135	0	0.00425	0.0106	0.00841	0.00546	0.00604	0.00845	http://bios.dijon.inra.fr/FATAL/cgi/PsUniLowCopy.cgi?__wb_url=4edoc068edoc068edoc068edocE28edocV048edoc328edocC28edocT068edoc37edocAD28edocTC38edoc0U328edoc9I928edoc79TD28edoc71edocLD28edocF928edocSIF37128edoc728edoc7edoc5edoc1edoc5F28edocND58edoc6A38edocSD28edoc79SD58edocE8WD58edocU7K	http://bios.dijon.inra.fr/FATAL/cgi/PsUniLowCopy.cgi?__wb_url=4edoc068edoc048edocCD28edoc5edoc4edocX068edoc328edocD28edocPT68328edocD28edoc728edoc4D58edocXV7edocID28edocWC38edocED28edocV8A9RC38edocAQ2edoc1edoc128edoc5F7edocE1edoc4F28edocUY69MD58edocE7edocI528edoc67edoc3edoc928edocV1edoc3edocD58edocE928edocM4edocS528edoc2edoc7edocT528edoc49N5V1D58edocXV7edocI1W8N5G93edoc928edocV1edoc3edocD58edocE9…
Medtr4g094242	SKIP interacting protein	PsCam023821	-	0.03851	0.02242	0.02139	0.08052	0.04513	0.01902	0.01885	0.04004	0.09631	0.03918	0.04799	0.04613	0.09131	0.0764	0.08304	0.03861	0.06133	0.04224	0.04975	0.0418	http://bios.dijon.inra.fr/FATAL/cgi/PsUniLowCopy.cgi?__wb_url=4edoc068edoc068edoc0C28edocR048edocSC28edocR068edoc37edocAD28edocTC38edoc0U328edoc9I928edoc79TD28edoc71edocLD28edocF928edoc0A328edocC28edocH1edoc528edoc55edoc1edoc5F28edocND58edoc6A38edocSD28edoc79SD58edocE8WD58edocU7K	http://bios.dijon.inra.fr/FATAL/cgi/PsUniLowCopy.cgi?__wb_url=4edoc068edoc428edocCC28edoc5edoc4edocXC28edocCC28edocPT68328edocD28edoc728edoc4D58edocXV7edocID28edocWC38edocED28edocV8A9RC38edocAQ2edoc1edoc128edoc5F7edocE1edoc4F28edocUY69MD58edocE7edocI528edoc67edoc3edoc928edocV1edoc3edocD58edocE928edocM4edocS528edoc2edoc7edocT528edoc49N5V1D58edocXV7edocI1W8N5G93edoc928edocV1edoc3edocD58edocE928edoc…
Medtr4g094245	PPR containing plant-like protein	PsCam045174	Pentatricopeptide repeat;	0.00481	0.00504	0.00457	0.00908	0.01055	0.0083	0.0082	0.0086	0.01954	0.00625	0.0059	0.0083	0.01224	0.0113	0.0124	0.00318	0.00907	0.00836	0.00874	0.00582	http://bios.dijon.inra.fr/FATAL/cgi/PsUniLowCopy.cgi?__wb_url=4edoc068edoc068edoc068edocD28edocW428edoc3D28edocT068edoc37edocAD28edocTC38edoc0U328edoc9I928edoc79TD28edoc71edocLD28edocF928edoc0A328edocC28edocH1edoc528edoc55edoc1edoc5F28edocND58edoc6A38edocSD28edoc79SD58edocE8WD58edocU7K	http://bios.dijon.inra.fr/FATAL/cgi/PsUniLowCopy.cgi?__wb_url=4edoc068edoc0SD28edoc5edoc4edocQ4328edocD28edocPT68328edocD28edoc728edoc4D58edocXV7edocID28edocWC38edocED28edocV8A9RC38edocAQ2edoc1edoc128edoc5F7edocE1edoc4F28edocUY69MD58edocE7edocI528edoc67edoc3edoc928edocV1edoc3edocD58edocE928edocM4edocS528edoc2edoc7edocT528edoc49N5V1D58edocXV7edocI1W8N5G93edoc928edocV1edoc3edocD58edocE928edoc0A328e…
Medtr4g094248	dentin sialophosphoprotein-like protein, putative	PsCam009600	-	0.01921	0.01316	0.01301	0.05326	0.08272	0.02774	0.02597	0.04923	0.14494	0.02295	0.02979	0.02941	0.09351	0.09108	0.06859	0.00985	0.04046	0.02089	0.03327	0.03534	http://bios.dijon.inra.fr/FATAL/cgi/PsUniLowCopy.cgi?__wb_url=4edoc068edoc068edoc068edocC28edocP83E28edocP068edoc37edocAD28edocTC38edoc0U328edoc9I928edoc79TD28edoc71edocLD28edocF928edocG1CE38edocK528edoc755edoc1edoc5F28edocND58edoc6A38edocSD28edoc79SD58edocE8WD58edocU7K	http://bios.dijon.inra.fr/FATAL/cgi/PsUniLowCopy.cgi?__wb_url=4edoc068edoc068edoc328edocC28edoc5edoc4edocVD328edocC28edocPT68328edocD28edoc728edoc4D58edocXV7edocID28edocWC38edocED28edocV8A9RC38edocAQ2edoc1edoc128edoc5F7edocE1edoc4F28edocUY69MD58edocE7edocI528edoc67edoc3edoc928edocV1edoc3edocD58edocE928edocM4edocS528edoc2edoc7edocT528edoc49N5V1D58edocXV7edocI1W8N5G93edoc928edocV1edoc3edocD58edocE9…
Medtr4g094252	plant/MHJ24-14 protein	PsCam051675	-	0.05497	0.04062	0.03618	0.07425	0.0636	0.04887	0.03732	0.05059	0.0914	0.05046	0.04961	0.05431	0.08424	0.0768	0.07906	0.03721	0.04759	0.0423	0.03927	0.0442	http://bios.dijon.inra.fr/FATAL/cgi/PsUniLowCopy.cgi?__wb_url=4edoc068edoc068edoc0D28edocW83C28edocU068edoc37edocAD28edocTC38edoc0U328edoc9I928edoc79TD28edoc71edocLD28edocF928edocNMF1SEE25edoc1edoc5F28edocND58edoc6A38edocSD28edoc79SD58edocE8WD58edocU7K	http://bios.dijon.inra.fr/FATAL/cgi/PsUniLowCopy.cgi?__wb_url=4edoc068edoc4SD28edoc5edoc4edocV428edoc3D28edocPT68328edocD28edoc728edoc4D58edocXV7edocID28edocWC38edocED28edocV8A9RC38edocAQ2edoc1edoc128edoc5F7edocE1edoc4F28edocUY69MD58edocE7edocI528edoc67edoc3edoc928edocV1edoc3edocD58edocE928edocM4edocS528edoc2edoc7edocT528edoc49N5V1D58edocXV7edocI1W8N5G93edoc928edocV1edoc3edocD58edocE928edocNMF1SE…
Medtr4g094255	endoplasmic reticulum vesicle transporter	PsCam034081	Protein of unknown function DUF1692	0.16889	0.08713	0.08787	0.16133	0.16848	0.18705	0.1695	0.23038	0.22525	0.19008	0.1425	0.20843	0.20145	0.21009	0.19162	0.11716	0.18054	0.11314	0.16144	0.11017	http://bios.dijon.inra.fr/FATAL/cgi/PsUniLowCopy.cgi?__wb_url=4edoc068edoc068edoc0C28edocX068edoc328edocD28edocS068edoc37edocAD28edocTC38edoc0U328edoc9I928edoc79TD28edoc71edocLD28edocF928edocB28edoc574RC28edoc328edocC38edoc5edoc1edoc5F28edocND58edoc6A38edocSD28edoc79SD58edocE8WD58edocU7K	http://bios.dijon.inra.fr/FATAL/cgi/PsUniLowCopy.cgi?__wb_url=4edoc068edoc428edoc328edocE28edoc5edoc4edocP0SC28edocPT68328edocD28edoc728edoc4D58edocXV7edocID28edocWC38edocED28edocV8A9RC38edocAQ2edoc1edoc128edoc5F7edocE1edoc4F28edocUY69MD58edocE7edocI528edoc67edoc3edoc928edocV1edoc3edocD58edocE928edocM4edocS528edoc2edoc7edocT528edoc49N5V1D58edocXV7edocI1W8N5G93edoc928edocV1edoc3edocD58edocE928edoc…
Medtr4g094258	polymerase/histidinol phosphatase-like protein	PsCam048370	Polymerase/histidinol phosphatase, N-terminal; Polymerase/histidinol phosphatase-like	0.01588	0.02622	0.0168	0.02188	0.02699	0.0188	0.0182	0.01149	0.03242	0.01425	0.01388	0.02016	0.03007	0.02633	0.02886	0.00944	0.01935	0.0213	0.03007	0.02292	http://bios.dijon.inra.fr/FATAL/cgi/PsUniLowCopy.cgi?__wb_url=4edoc068edoc068edoc068edocC28edocWC28edoc328edocE28edocT068edoc37edocAD28edocTC38edoc0U328edoc9I928edoc79TD28edoc71edocLD28edocF928edocD28edocEF7edocC9728edocC28edoc5edoc1edoc5F28edocND58edoc6A38edocSD28edoc79SD58edocE8WD58edocU7K	http://bios.dijon.inra.fr/FATAL/cgi/PsUniLowCopy.cgi?__wb_url=4edoc068edoc068edocSD28edoc5edoc4edocS048edoc328edocD28edocPT68328edocD28edoc728edoc4D58edocXV7edocID28edocWC38edocED28edocV8A9RC38edocAQ2edoc1edoc128edoc5F7edocE1edoc4F28edocUY69MD58edocE7edocI528edoc67edoc3edoc928edocV1edoc3edocD58edocE928edocM4edocS528edoc2edoc7edocT528edoc49N5V1D58edocXV7edocI1W8N5G93edoc928edocV1edoc3edocD58edocE9…
Medtr4g094262	hyccin protein	PsCam034404	Hyccin	0.03399	0.01702	0.02256	0.03815	0.02027	0.02752	0.02421	0.04475	0.03496	0.03676	0.04575	0.04506	0.03407	0.02115	0.03759	0.02121	0.03263	0.03254	0.03828	0.02618	http://bios.dijon.inra.fr/FATAL/cgi/PsUniLowCopy.cgi?__wb_url=4edoc068edoc068edoc068edocD28edocP0328edocD28edocS068edoc37edocAD28edocTC38edoc0U328edoc9I928edoc79TD28edoc71edocLD28edocF928edocLAD1F28edocD28edoc428edocD28edoc5edoc1edoc5F28edocND58edoc6A38edocSD28edoc79SD58edocE8WD58edocU7K	http://bios.dijon.inra.fr/FATAL/cgi/PsUniLowCopy.cgi?__wb_url=4edoc068edoc0328edocC28edoc5edoc4edocT0SC28edocPT68328edocD28edoc728edoc4D58edocXV7edocID28edocWC38edocED28edocV8A9RC38edocAQ2edoc1edoc128edoc5F7edocE1edoc4F28edocUY69MD58edocE7edocI528edoc67edoc3edoc928edocV1edoc3edocD58edocE928edocM4edocS528edoc2edoc7edocT528edoc49N5V1D58edocXV7edocI1W8N5G93edoc928edocV1edoc3edocD58edocE928edocLAD1F2…
Medtr4g094265	beta-hydroxyacyl-ACP dehydratase	PsCam029266	Beta-hydroxyacyl-(acyl-carrier-protein) dehydratase FabZ	0.07208	0.16317	0.1615	0.05737	0.05623	0.09599	0.09693	0.05272	0.05794	0.06553	0.05988	0.07384	0.04453	0.07813	0.03798	0.11315	0.23598	0.15177	0.14675	0.14229	http://bios.dijon.inra.fr/FATAL/cgi/PsUniLowCopy.cgi?__wb_url=4edoc068edoc068edoc048edocD28edocV828edoc3E28edocR068edoc37edocAD28edocTC38edoc0U328edoc9I928edoc79TD28edoc71edocLD28edocF928edocVC58edoc428edoc401edoc328edoc65edoc1edoc5F28edocND58edoc6A38edocSD28edoc79SD58edocE8WD58edocU7K	http://bios.dijon.inra.fr/FATAL/cgi/PsUniLowCopy.cgi?__wb_url=4edoc068edoc8CD28edoc5edoc4edocRDCC28edocPT68328edocD28edoc728edoc4D58edocXV7edocID28edocWC38edocED28edocV8A9RC38edocAQ2edoc1edoc128edoc5F7edocE1edoc4F28edocUY69MD58edocE7edocI528edoc67edoc3edoc928edocV1edoc3edocD58edocE928edocM4edocS528edoc2edoc7edocT528edoc49N5V1D58edocXV7edocI1W8N5G93edoc928edocV1edoc3edocD58edocE928edocVC58edoc428e…
Medtr4g094268	saccharopine dehydrogenase-like protein	PsCam043103	Saccharopine dehydrogenase / Homospermidine synthase	0.0291	0.02565	0.0182	0.03916	0.0396	0.03803	0.0276	0.03158	0.0486	0.03229	0.05193	0.03797	0.04694	0.051	0.04241	0.02554	0.02881	0.0307	0.03281	0.0261	http://bios.dijon.inra.fr/FATAL/cgi/PsUniLowCopy.cgi?__wb_url=4edoc068edoc068edocPC28edocP428edocSC28edocT068edoc37edocAD28edocTC38edoc0U328edoc9I928edoc79TD28edoc71edocLD28edocF928edocF9U7edocWL4E28edoc5edoc1edoc5F28edocND58edoc6A38edocSD28edoc79SD58edocE8WD58edocU7K	http://bios.dijon.inra.fr/FATAL/cgi/PsUniLowCopy.cgi?__wb_url=4edoc068edocC28edoc328edocC28edoc5edoc4edocQC28edoc328edocD28edocPT68328edocD28edoc728edoc4D58edocXV7edocID28edocWC38edocED28edocV8A9RC38edocAQ2edoc1edoc128edoc5F7edocE1edoc4F28edocUY69MD58edocE7edocI528edoc67edoc3edoc928edocV1edoc3edocD58edocE928edocM4edocS528edoc2edoc7edocT528edoc49N5V1D58edocXV7edocI1W8N5G93edoc928edocV1edoc3edocD58…
Medtr4g094270	26S proteasome regulatory particle triple-A ATPase protein	PsCam050737	ATPase, AAA+ type, core; 26S proteasome subunit P45	0.24681	0.21266	0.20984	0.2171	0.2411	0.26837	0.28082	0.2717	0.3279	0.2304	0.20105	0.29355	0.26858	0.3154	0.2	0.22722	0.26073	0.21736	0.25638	0.2337	http://bios.dijon.inra.fr/FATAL/cgi/PsUniLowCopy.cgi?__wb_url=4edoc068edoc068edocPD28edocSC38edoc328edocC28edocU068edoc37edocAD28edocTC38edoc0U328edoc9I928edoc79TD28edoc71edocLD28edocF928edocMQ61edocGE405edoc1edoc5F28edocND58edoc6A38edocSD28edoc79SD58edocE8WD58edocU7K	http://bios.dijon.inra.fr/FATAL/cgi/PsUniLowCopy.cgi?__wb_url=4edoc068edocC38edocSC28edoc5edoc4edocW068edoc3D28edocPT68328edocD28edoc728edoc4D58edocXV7edocID28edocWC38edocED28edocV8A9RC38edocAQ2edoc1edoc128edoc5F7edocE1edoc4F28edocUY69MD58edocE7edocI528edoc67edoc3edoc928edocV1edoc3edocD58edocE928edocM4edocS528edoc2edoc7edocT528edoc49N5V1D58edocXV7edocI1W8N5G93edoc928edocV1edoc3edocD58edocE928edoc…
Medtr4g094272	hypothetical protein
Medtr4g094275	chaperone DnaJ domain protein	PsCam040734	Heat shock protein DnaJ	0.00143	0	0	0.00053	0.00063	0.0013	0.00184	0.0106	0.00058	0.00255	0.00074	0.00426	0.00371	0.02048	0.0017	0.00028	0	0	0.00059	0.00086	http://bios.dijon.inra.fr/FATAL/cgi/PsUniLowCopy.cgi?__wb_url=4edoc068edoc068edoc068edocD28edocSC38edoc328edocC28edocT068edoc37edocAD28edocTC38edoc0U328edoc9I928edoc79TD28edoc71edocLD28edocF928edoc828edoc97C38edocW92edoc15edoc1edoc5F28edocND58edoc6A38edocSD28edoc79SD58edocE8WD58edocU7K	http://bios.dijon.inra.fr/FATAL/cgi/PsUniLowCopy.cgi?__wb_url=4edoc068edoc0SC28edoc5edoc4edocW068edoc328edocD28edocPT68328edocD28edoc728edoc4D58edocXV7edocID28edocWC38edocED28edocV8A9RC38edocAQ2edoc1edoc128edoc5F7edocE1edoc4F28edocUY69MD58edocE7edocI528edoc67edoc3edoc928edocV1edoc3edocD58edocE928edocM4edocS528edoc2edoc7edocT528edoc49N5V1D58edocXV7edocI1W8N5G93edoc928edocV1edoc3edocD58edocE928edoc…
Medtr4g094278	targeted copper chaperone protein	PsCam029552	Heavy metal transport/detoxification protein	0.00204	0.02198	0.0353	0.00217	0	0.02801	0.04017	0.01283	0.00046	0.00229	0.00289	0.00386	0.00013	0.0019	0.00014	0.01774	0.0094	0.02298	0.10775	0.02679	http://bios.dijon.inra.fr/FATAL/cgi/PsUniLowCopy.cgi?__wb_url=4edoc068edoc068edoc048edocC28edocU43E28edocR068edoc37edocAD28edocTC38edoc0U328edoc9I928edoc79TD28edoc71edocLD28edocF928edocVC58edoc428edoc401edoc328edoc65edoc1edoc5F28edocND58edoc6A38edocSD28edoc79SD58edocE8WD58edocU7K	http://bios.dijon.inra.fr/FATAL/cgi/PsUniLowCopy.cgi?__wb_url=4edoc068edoc828edoc3D28edoc5edoc4edocUDCC28edocPT68328edocD28edoc728edoc4D58edocXV7edocID28edocWC38edocED28edocV8A9RC38edocAQ2edoc1edoc128edoc5F7edocE1edoc4F28edocUY69MD58edocE7edocI528edoc67edoc3edoc928edocV1edoc3edocD58edocE928edocM4edocS528edoc2edoc7edocT528edoc49N5V1D58edocXV7edocI1W8N5G93edoc928edocV1edoc3edocD58edocE928edocVC58ed…
Medtr4g094280	heavy-metal-associated domain protein	PsCam029552	Heavy metal transport/detoxification protein	0.00204	0.02198	0.0353	0.00217	0	0.02801	0.04017	0.01283	0.00046	0.00229	0.00289	0.00386	0.00013	0.0019	0.00014	0.01774	0.0094	0.02298	0.10775	0.02679	http://bios.dijon.inra.fr/FATAL/cgi/PsUniLowCopy.cgi?__wb_url=4edoc068edoc068edoc048edocC28edocU43E28edocR068edoc37edocAD28edocTC38edoc0U328edoc9I928edoc79TD28edoc71edocLD28edocF928edocVC58edoc428edoc401edoc328edoc65edoc1edoc5F28edocND58edoc6A38edocSD28edoc79SD58edocE8WD58edocU7K	http://bios.dijon.inra.fr/FATAL/cgi/PsUniLowCopy.cgi?__wb_url=4edoc068edoc828edoc3D28edoc5edoc4edocUDCC28edocPT68328edocD28edoc728edoc4D58edocXV7edocID28edocWC38edocED28edocV8A9RC38edocAQ2edoc1edoc128edoc5F7edocE1edoc4F28edocUY69MD58edocE7edocI528edoc67edoc3edoc928edocV1edoc3edocD58edocE928edocM4edocS528edoc2edoc7edocT528edoc49N5V1D58edocXV7edocI1W8N5G93edoc928edocV1edoc3edocD58edocE928edocVC58ed…
Medtr4g094285	beta-xylosidase/alpha-L-arabinofuranosidase-like protein	PsCam036025	Glycoside hydrolase, family 3, C-terminal; Glycoside hydrolase, catalytic core	0.017565	0.03649	0.15888	0.02178	6e-05	0.09764	0.10823	0.0271	0.00299	0.011545	0.00149	0.02886	0.00721	0.00056	0.02741	0.019531	0.10863	0.02479	0.56902	0.02659	http://bios.dijon.inra.fr/FATAL/cgi/PsUniLowCopy.cgi?__wb_url=4edoc068edoc068edoc0D28edocR068edocCD28edocS068edoc37edocAD28edocTC38edoc0U328edoc9I928edoc79TD28edoc71edocLD28edocF928edocLAD1F28edocD28edoc428edocD28edoc5edoc1edoc5F28edocND58edoc6A38edocSD28edoc79SD58edocE8WD58edocU7K	http://bios.dijon.inra.fr/FATAL/cgi/PsUniLowCopy.cgi?__wb_url=4edoc068edoc4CC28edoc5edoc4edocP8SC28edocPT68328edocD28edoc728edoc4D58edocXV7edocID28edocWC38edocED28edocV8A9RC38edocAQ2edoc1edoc128edoc5F7edocE1edoc4F28edocUY69MD58edocE7edocI528edoc67edoc3edoc928edocV1edoc3edocD58edocE928edocM4edocS528edoc2edoc7edocT528edoc49N5V1D58edocXV7edocI1W8N5G93edoc928edocV1edoc3edocD58edocE928edocLAD1F28edocD…
Medtr4g094288	hypothetical protein
Medtr4g094290	loricrin-like protein	PsCam049018	-	0.04812	0.03242	0.04332	0.10848	0.06087	0.12276	0.11688	0.06399	0.12811	0.0569	0.02828	0.0722	0.10283	0.06967	0.13465	0.03912	0.07576	0.05352	0.06986	0.05309	http://bios.dijon.inra.fr/FATAL/cgi/PsUniLowCopy.cgi?__wb_url=4edoc068edoc068edoc068edocE28edocQ068edoc3E28edocT068edoc37edocAD28edocTC38edoc0U328edoc9I928edoc79TD28edoc71edocLD28edocF928edocLUFA38edoc728edoc128edocC1edoc5edoc1edoc5F28edocND58edoc6A38edocSD28edoc79SD58edocE8WD58edocU7K	http://bios.dijon.inra.fr/FATAL/cgi/PsUniLowCopy.cgi?__wb_url=4edoc068edoc048edoc3C28edoc5edoc4edocPD328edocD28edocPT68328edocD28edoc728edoc4D58edocXV7edocID28edocWC38edocED28edocV8A9RC38edocAQ2edoc1edoc128edoc5F7edocE1edoc4F28edocUY69MD58edocE7edocI528edoc67edoc3edoc928edocV1edoc3edocD58edocE928edocM4edocS528edoc2edoc7edocT528edoc49N5V1D58edocXV7edocI1W8N5G93edoc928edocV1edoc3edocD58edocE928edoc…
Medtr4g094292	zinc finger C-x8-C-x5-C-x3-H type protein
Medtr4g094295	amine oxidase	PsCam034371	Amine oxidase	0.00156	0.00967	0.00857	0.00869	0.02973	0.00338	0.00459	0.00542	0.04685	0.00493	0.00253	0.00386	0.01603	0.04296	0.01076	0.00145	0.01498	0.04531	0.00536	0.04158	http://bios.dijon.inra.fr/FATAL/cgi/PsUniLowCopy.cgi?__wb_url=4edoc068edoc068edoc0C28edocWC28edoc328edocD28edocS068edoc37edocAD28edocTC38edoc0U328edoc9I928edoc79TD28edoc71edocLD28edocF928edocD528edocG6IA6C38edoc5edoc1edoc5F28edocND58edoc6A38edocSD28edoc79SD58edocE8WD58edocU7K	http://bios.dijon.inra.fr/FATAL/cgi/PsUniLowCopy.cgi?__wb_url=4edoc068edoc428edocSD28edoc5edoc4edocS0SC28edocPT68328edocD28edoc728edoc4D58edocXV7edocID28edocWC38edocED28edocV8A9RC38edocAQ2edoc1edoc128edoc5F7edocE1edoc4F28edocUY69MD58edocE7edocI528edoc67edoc3edoc928edocV1edoc3edocD58edocE928edocM4edocS528edoc2edoc7edocT528edoc49N5V1D58edocXV7edocI1W8N5G93edoc928edocV1edoc3edocD58edocE928edocD528ed…
Medtr4g094298	hypothetical protein	PsCam000186	Zinc finger, CCCH-type	0.00877	0.01086	0.00731	0.01272	0.01015	0.01109	0.00999	0.01592	0.01546	0.01062	0.00956	0.01095	0.01306	0.00742	0.01462	0.00893	0.01108	0.00955	0.01378	0.01065	http://bios.dijon.inra.fr/FATAL/cgi/PsUniLowCopy.cgi?__wb_url=4edoc068edoc068edoc048edocD28edocX428edoc328edocC28edocP068edoc37edocAD28edocTC38edoc0U328edoc9I928edoc79TD28edoc71edocLD28edocF928edocLUFA38edoc728edoc128edocC1edoc5edoc1edoc5F28edocND58edoc6A38edocSD28edoc79SD58edocE8WD58edocU7K	http://bios.dijon.inra.fr/FATAL/cgi/PsUniLowCopy.cgi?__wb_url=4edoc068edoc8328edocE28edoc5edoc4edocQ068edoc328edocC28edocPT68328edocD28edoc728edoc4D58edocXV7edocID28edocWC38edocED28edocV8A9RC38edocAQ2edoc1edoc128edoc5F7edocE1edoc4F28edocUY69MD58edocE7edocI528edoc67edoc3edoc928edocV1edoc3edocD58edocE928edocM4edocS528edoc2edoc7edocT528edoc49N5V1D58edocXV7edocI1W8N5G93edoc928edocV1edoc3edocD58edocE9…
Medtr4g094300	dynamin-related protein 5B-2	PsCam048056	Dynamin, GTPase domain	0.00429	0.03433	0.02176	0.00934	0.01854	0.0059	0.0065	0.00426	0.01638	0.00435	0.00363	0.00517	0.01234	0.02376	0.01057	0.00412	0.02016	0.02793	0.01401	0.02812	http://bios.dijon.inra.fr/FATAL/cgi/PsUniLowCopy.cgi?__wb_url=4edoc068edoc068edoc048edocD28edocU068edoc328edocE28edocT068edoc37edocAD28edocTC38edoc0U328edoc9I928edoc79TD28edoc71edocLD28edocF928edocSIF37128edoc728edoc7edoc5edoc1edoc5F28edocND58edoc6A38edocSD28edoc79SD58edocE8WD58edocU7K	http://bios.dijon.inra.fr/FATAL/cgi/PsUniLowCopy.cgi?__wb_url=4edoc068edoc83D28edoc5edoc4edocP048edoc328edocD28edocPT68328edocD28edoc728edoc4D58edocXV7edocID28edocWC38edocED28edocV8A9RC38edocAQ2edoc1edoc128edoc5F7edocE1edoc4F28edocUY69MD58edocE7edocI528edoc67edoc3edoc928edocV1edoc3edocD58edocE928edocM4edocS528edoc2edoc7edocT528edoc49N5V1D58edocXV7edocI1W8N5G93edoc928edocV1edoc3edocD58edocE928edoc…
Medtr4g094302	NAC transcription factor-like protein	PsCam039706	No apical meristem (NAM) protein	0.00423	0.00467	0.0021	0.00936	0.00649	0.00955	0.00574	0.01101	0.01634	0.00217	0.00172	0.00897	0.02813	0.00186	0.0054	0.00313	0.00913	0.00473	0.00604	0.00505	http://bios.dijon.inra.fr/FATAL/cgi/PsUniLowCopy.cgi?__wb_url=4edoc068edoc068edoc048edocD28edocPC38edoc3E28edocS068edoc37edocAD28edocTC38edoc0U328edoc9I928edoc79TD28edoc71edocLD28edocF928edocDD28edoc728edocE28edocG1edocV95edoc1edoc5F28edocND58edoc6A38edocSD28edoc79SD58edocE8WD58edocU7K	http://bios.dijon.inra.fr/FATAL/cgi/PsUniLowCopy.cgi?__wb_url=4edoc068edoc8328edocC28edoc5edoc4edocWDSC28edocPT68328edocD28edoc728edoc4D58edocXV7edocID28edocWC38edocED28edocV8A9RC38edocAQ2edoc1edoc128edoc5F7edocE1edoc4F28edocUY69MD58edocE7edocI528edoc67edoc3edoc928edocV1edoc3edocD58edocE928edocM4edocS528edoc2edoc7edocT528edoc49N5V1D58edocXV7edocI1W8N5G93edoc928edocV1edoc3edocD58edocE928edocDD28ed…
Medtr4g094305	substrate carrier family protein	PsCam043194	-	0.01307	0.01416	0.01071	0.01742	0.0217	0.02295	0.0187	0.02185	0.0362	0.01413	0.0115	0.01505	0.02252	0.0278	0.01967	0.01022	0.02065	0.0179	0.01596	0.0204	http://bios.dijon.inra.fr/FATAL/cgi/PsUniLowCopy.cgi?__wb_url=4edoc068edoc068edoc068edocD28edocY428edocSC28edocT068edoc37edocAD28edocTC38edoc0U328edoc9I928edoc79TD28edoc71edocLD28edocF928edoc61edocF2H128edoc328edocC28edoc5edoc1edoc5F28edocND58edoc6A38edocSD28edoc79SD58edocE8WD58edocU7K	http://bios.dijon.inra.fr/FATAL/cgi/PsUniLowCopy.cgi?__wb_url=4edoc068edoc03E28edoc5edoc4edocQC28edoc328edocD28edocPT68328edocD28edoc728edoc4D58edocXV7edocID28edocWC38edocED28edocV8A9RC38edocAQ2edoc1edoc128edoc5F7edocE1edoc4F28edocUY69MD58edocE7edocI528edoc67edoc3edoc928edocV1edoc3edocD58edocE928edocM4edocS528edoc2edoc7edocT528edoc49N5V1D58edocXV7edocI1W8N5G93edoc928edocV1edoc3edocD58edocE928edoc…
Medtr4g094308	60S ribosomal protein L36a	PsCam002717	Ribosomal protein L44e	0.68916	0.9066	0.68611	0.4733	0.34687	0.83934	0.71739	0.46635	0.33212	0.49225	0.47918	0.50709	0.43647	0.56764	0.34373	0.68858	0.55996	0.44871	0.75367	0.54488	http://bios.dijon.inra.fr/FATAL/cgi/PsUniLowCopy.cgi?__wb_url=4edoc068edoc068edocPD28edocQC38edocCC28edocP068edoc37edocAD28edocTC38edoc0U328edoc9I928edoc79TD28edoc71edocLD28edocF928edoc828edoc97C38edocW92edoc15edoc1edoc5F28edocND58edoc6A38edocSD28edoc79SD58edocE8WD58edocU7K	http://bios.dijon.inra.fr/FATAL/cgi/PsUniLowCopy.cgi?__wb_url=4edoc068edocC38edoc3C28edoc5edoc4edocW828edoc328edocC28edocPT68328edocD28edoc728edoc4D58edocXV7edocID28edocWC38edocED28edocV8A9RC38edocAQ2edoc1edoc128edoc5F7edocE1edoc4F28edocUY69MD58edocE7edocI528edoc67edoc3edoc928edocV1edoc3edocD58edocE928edocM4edocS528edoc2edoc7edocT528edoc49N5V1D58edocXV7edocI1W8N5G93edoc928edocV1edoc3edocD58edocE9…
Medtr4g094310	hypothetical protein	PsCam043291	Leucine-rich repeat-containing N-terminal domain, type 2	0.01743	0.00498	0.00039	0.03379	0.0171	0.0114	0.0613	0.0365	0.04535	0.03306	0.0044	0.04431	0.05809	0.0339	0.04751	0.00381	0.03023	0.06225	0.00042	0.06988	http://bios.dijon.inra.fr/FATAL/cgi/PsUniLowCopy.cgi?__wb_url=4edoc068edoc068edoc0C28edocY828edocSC28edocT068edoc37edocAD28edocTC38edoc0U328edoc9I928edoc79TD28edoc71edocLD28edocF928edocY048edoc67edoc728edocD28edoc728edocA38edoc5edoc1edoc5F28edocND58edoc6A38edocSD28edoc79SD58edocE8WD58edocU7K	http://bios.dijon.inra.fr/FATAL/cgi/PsUniLowCopy.cgi?__wb_url=4edoc068edoc428edoc3E28edoc5edoc4edocRC28edoc328edocD28edocPT68328edocD28edoc728edoc4D58edocXV7edocID28edocWC38edocED28edocV8A9RC38edocAQ2edoc1edoc128edoc5F7edocE1edoc4F28edocUY69MD58edocE7edocI528edoc67edoc3edoc928edocV1edoc3edocD58edocE928edocM4edocS528edoc2edoc7edocT528edoc49N5V1D58edocXV7edocI1W8N5G93edoc928edocV1edoc3edocD58edocE9…
Medtr4g094315	methyltransferase/nucleic acid-binding protein	PsCam045700	tRNA guanosine-2'-O-methyltransferase, TRM11; S-adenosyl-L-dependent RNA methyltransferase, bacteria	0.00911	0.01436	0.01343	0.00766	0.01127	0.0145	0.01201	0.01095	0.0123	0.00812	0.00869	0.0083	0.01015	0.01	0.00977	0.00867	0.00964	0.01331	0.01207	0.00946	http://bios.dijon.inra.fr/FATAL/cgi/PsUniLowCopy.cgi?__wb_url=4edoc068edoc068edoc068edocC28edocPC38edoc3D28edocT068edoc37edocAD28edocTC38edoc0U328edoc9I928edoc79TD28edoc71edocLD28edocF928edocQHF0P528edoc428edoc7edoc5edoc1edoc5F28edocND58edoc6A38edocSD28edoc79SD58edocE8WD58edocU7K	http://bios.dijon.inra.fr/FATAL/cgi/PsUniLowCopy.cgi?__wb_url=4edoc068edoc068edoc328edocC28edoc5edoc4edocW4328edocD28edocPT68328edocD28edoc728edoc4D58edocXV7edocID28edocWC38edocED28edocV8A9RC38edocAQ2edoc1edoc128edoc5F7edocE1edoc4F28edocUY69MD58edocE7edocI528edoc67edoc3edoc928edocV1edoc3edocD58edocE928edocM4edocS528edoc2edoc7edocT528edoc49N5V1D58edocXV7edocI1W8N5G93edoc928edocV1edoc3edocD58edocE9…
Medtr4g094320	hypothetical protein
Medtr4g094322	harpin inducing-like protein, putative
Medtr4g094325	vacuolar iron transporter-like protein	PsCam038328	Protein of unknown function DUF125, transmembrane	0.00018	0	0	0.00051	0	0.0732	0.08535	0.08978	0	0.00031	0	0.00228	0.00019	0.00026	8e-05	3e-05	0	0	0	0	http://bios.dijon.inra.fr/FATAL/cgi/PsUniLowCopy.cgi?__wb_url=4edoc068edoc068edoc068edocE28edocRC28edoc328edocE28edocS068edoc37edocAD28edocTC38edoc0U328edoc9I928edoc79TD28edoc71edocLD28edocF928edoc728edoc13D28edoc8Q485edoc1edoc5F28edocND58edoc6A38edocSD28edoc79SD58edocE8WD58edocU7K	http://bios.dijon.inra.fr/FATAL/cgi/PsUniLowCopy.cgi?__wb_url=4edoc068edoc048edocCC28edoc5edoc4edocS048edocSC28edocPT68328edocD28edoc728edoc4D58edocXV7edocID28edocWC38edocED28edocV8A9RC38edocAQ2edoc1edoc128edoc5F7edocE1edoc4F28edocUY69MD58edocE7edocI528edoc67edoc3edoc928edocV1edoc3edocD58edocE928edocM4edocS528edoc2edoc7edocT528edoc49N5V1D58edocXV7edocI1W8N5G93edoc928edocV1edoc3edocD58edocE928edoc…
Medtr4g094328	vacuolar iron transporter-like protein	PsCam039434	Protein of unknown function DUF125, transmembrane	0.23136	0	0	4e-05	0	0.00074	0.00023	0.00165	0	0.08424	0	0.0494	8e-05	0	0	0.01421	0	0	0.00015	0	http://bios.dijon.inra.fr/FATAL/cgi/PsUniLowCopy.cgi?__wb_url=4edoc068edoc068edoc068edocD28edocS03E28edocS068edoc37edocAD28edocTC38edoc0U328edoc9I928edoc79TD28edoc71edocLD28edocF928edocK928edocV7728edocED35edoc1edoc5F28edocND58edoc6A38edocSD28edoc79SD58edocE8WD58edocU7K	http://bios.dijon.inra.fr/FATAL/cgi/PsUniLowCopy.cgi?__wb_url=4edoc068edoc0SC28edoc5edoc4edocTDSC28edocPT68328edocD28edoc728edoc4D58edocXV7edocID28edocWC38edocED28edocV8A9RC38edocAQ2edoc1edoc128edoc5F7edocE1edoc4F28edocUY69MD58edocE7edocI528edoc67edoc3edoc928edocV1edoc3edocD58edocE928edocM4edocS528edoc2edoc7edocT528edoc49N5V1D58edocXV7edocI1W8N5G93edoc928edocV1edoc3edocD58edocE928edocK928edocV772…
Medtr4g094330	vacuolar iron transporter-like protein	PsCam039434	Protein of unknown function DUF125, transmembrane	0.23136	0	0	4e-05	0	0.00074	0.00023	0.00165	0	0.08424	0	0.0494	8e-05	0	0	0.01421	0	0	0.00015	0	http://bios.dijon.inra.fr/FATAL/cgi/PsUniLowCopy.cgi?__wb_url=4edoc068edoc068edoc068edocD28edocS03E28edocS068edoc37edocAD28edocTC38edoc0U328edoc9I928edoc79TD28edoc71edocLD28edocF928edocK928edocV7728edocED35edoc1edoc5F28edocND58edoc6A38edocSD28edoc79SD58edocE8WD58edocU7K	http://bios.dijon.inra.fr/FATAL/cgi/PsUniLowCopy.cgi?__wb_url=4edoc068edoc0SC28edoc5edoc4edocTDSC28edocPT68328edocD28edoc728edoc4D58edocXV7edocID28edocWC38edocED28edocV8A9RC38edocAQ2edoc1edoc128edoc5F7edocE1edoc4F28edocUY69MD58edocE7edocI528edoc67edoc3edoc928edocV1edoc3edocD58edocE928edocM4edocS528edoc2edoc7edocT528edoc49N5V1D58edocXV7edocI1W8N5G93edoc928edocV1edoc3edocD58edocE928edocK928edocV772…
Medtr4g094332	vacuolar iron transporter-like protein	PsCam039393	Protein of unknown function DUF125, transmembrane	0.07124	0	0	0	0	0.00256	0.00113	0.01266	0	0.03331	0.00131	0.01959	0	0	0	0.01798	0.00015	0	0	0	http://bios.dijon.inra.fr/FATAL/cgi/PsUniLowCopy.cgi?__wb_url=4edoc068edoc068edocPC28edocYC28edoc3E28edocS068edoc37edocAD28edocTC38edoc0U328edoc9I928edoc79TD28edoc71edocLD28edocF928edocK928edocV7728edocED35edoc1edoc5F28edocND58edoc6A38edocSD28edoc79SD58edocE8WD58edocU7K	http://bios.dijon.inra.fr/FATAL/cgi/PsUniLowCopy.cgi?__wb_url=4edoc068edocC28edoc3E28edoc5edoc4edocSDSC28edocPT68328edocD28edoc728edoc4D58edocXV7edocID28edocWC38edocED28edocV8A9RC38edocAQ2edoc1edoc128edoc5F7edocE1edoc4F28edocUY69MD58edocE7edocI528edoc67edoc3edoc928edocV1edoc3edocD58edocE928edocM4edocS528edoc2edoc7edocT528edoc49N5V1D58edocXV7edocI1W8N5G93edoc928edocV1edoc3edocD58edocE928edocK928ed…
Medtr4g094335	vacuolar iron transporter-like protein	PsCam030926	Protein of unknown function DUF125, transmembrane	0.00113	8e-05	0	0	0	0.4274	0.39999	0.19775	0	0	0	0.00099	5e-05	0	0	6e-05	0	0	0	0	http://bios.dijon.inra.fr/FATAL/cgi/PsUniLowCopy.cgi?__wb_url=4edoc068edoc068edoc048edocD28edocRD328edocC28edocS068edoc37edocAD28edocTC38edoc0U328edoc9I928edoc79TD28edoc71edocLD28edocF928edoc728edoc13D28edoc8Q485edoc1edoc5F28edocND58edoc6A38edocSD28edoc79SD58edocE8WD58edocU7K	http://bios.dijon.inra.fr/FATAL/cgi/PsUniLowCopy.cgi?__wb_url=4edoc068edoc8CC28edoc5edoc4edocY068edocSC28edocPT68328edocD28edoc728edoc4D58edocXV7edocID28edocWC38edocED28edocV8A9RC38edocAQ2edoc1edoc128edoc5F7edocE1edoc4F28edocUY69MD58edocE7edocI528edoc67edoc3edoc928edocV1edoc3edocD58edocE928edocM4edocS528edoc2edoc7edocT528edoc49N5V1D58edocXV7edocI1W8N5G93edoc928edocV1edoc3edocD58edocE928edoc728edo…
Medtr4g094338	hypothetical protein
Medtr4g094340	auxin-induced 5NG4-like protein	PsCam038124	Protein of unknown function DUF6, transmembrane	0.02113	6e-05	0.000497	0.02826	0.0282	0.00308	0.00243	0.00131	0.03637	0.01301	0.00806	0.02278	0.0276	0.02212	0.04069	0.04806	0.00507	0.00858	9e-05	0.00954	http://bios.dijon.inra.fr/FATAL/cgi/PsUniLowCopy.cgi?__wb_url=4edoc068edoc068edoc068edocD28edocR428edoc328edocE28edocS068edoc37edocAD28edocTC38edoc0U328edoc9I928edoc79TD28edoc71edocLD28edocF928edocDD28edoc728edocE28edocG1edocV95edoc1edoc5F28edocND58edoc6A38edocSD28edoc79SD58edocE8WD58edocU7K	http://bios.dijon.inra.fr/FATAL/cgi/PsUniLowCopy.cgi?__wb_url=4edoc068edoc0CC28edoc5edoc4edocQ048edocSC28edocPT68328edocD28edoc728edoc4D58edocXV7edocID28edocWC38edocED28edocV8A9RC38edocAQ2edoc1edoc128edoc5F7edocE1edoc4F28edocUY69MD58edocE7edocI528edoc67edoc3edoc928edocV1edoc3edocD58edocE928edocM4edocS528edoc2edoc7edocT528edoc49N5V1D58edocXV7edocI1W8N5G93edoc928edocV1edoc3edocD58edocE928edocDD28ed…
Medtr4g094342	nodulin MtN21/EamA-like transporter family protein	PsCam033462	Protein of unknown function DUF6, transmembrane	0.0004	0.00012	0	2e-05	0	0.1643	0.15846	0.09841	0	0.0004	0	0.0006	0.00019	0	0	0	0.00011	0	0	7e-05	http://bios.dijon.inra.fr/FATAL/cgi/PsUniLowCopy.cgi?__wb_url=4edoc068edoc068edoc048edocC28edocV0SC28edocS068edoc37edocAD28edocTC38edoc0U328edoc9I928edoc79TD28edoc71edocLD28edocF928edoc528edoc5428edocA38edocPC38edocT15edoc1edoc5F28edocND58edoc6A38edocSD28edoc79SD58edocE8WD58edocU7K	http://bios.dijon.inra.fr/FATAL/cgi/PsUniLowCopy.cgi?__wb_url=4edoc068edoc828edocCD28edoc5edoc4edocTC28edocSC28edocPT68328edocD28edoc728edoc4D58edocXV7edocID28edocWC38edocED28edocV8A9RC38edocAQ2edoc1edoc128edoc5F7edocE1edoc4F28edocUY69MD58edocE7edocI528edoc67edoc3edoc928edocV1edoc3edocD58edocE928edocM4edocS528edoc2edoc7edocT528edoc49N5V1D58edocXV7edocI1W8N5G93edoc928edocV1edoc3edocD58edocE928edoc…
Medtr4g094345	MtN21-like protein, putative	PsCam033462	Protein of unknown function DUF6, transmembrane	0.0004	0.00012	0	2e-05	0	0.1643	0.15846	0.09841	0	0.0004	0	0.0006	0.00019	0	0	0	0.00011	0	0	7e-05	http://bios.dijon.inra.fr/FATAL/cgi/PsUniLowCopy.cgi?__wb_url=4edoc068edoc068edoc048edocC28edocV0SC28edocS068edoc37edocAD28edocTC38edoc0U328edoc9I928edoc79TD28edoc71edocLD28edocF928edoc528edoc5428edocA38edocPC38edocT15edoc1edoc5F28edocND58edoc6A38edocSD28edoc79SD58edocE8WD58edocU7K	http://bios.dijon.inra.fr/FATAL/cgi/PsUniLowCopy.cgi?__wb_url=4edoc068edoc828edocCD28edoc5edoc4edocTC28edocSC28edocPT68328edocD28edoc728edoc4D58edocXV7edocID28edocWC38edocED28edocV8A9RC38edocAQ2edoc1edoc128edoc5F7edocE1edoc4F28edocUY69MD58edocE7edocI528edoc67edoc3edoc928edocV1edoc3edocD58edocE928edocM4edocS528edoc2edoc7edocT528edoc49N5V1D58edocXV7edocI1W8N5G93edoc928edocV1edoc3edocD58edocE928edoc…
Medtr4g094348	nodulin MtN21/EamA-like transporter family protein, putative	PsCam039051	Protein of unknown function DUF6, transmembrane	0.0003	0.0007	4e-05	0.00117	0.00156	0.00055	0.00018	0.00026	0.00885	0.00038	0.00011	0.00055	0.00567	0.0016	4e-05	0.00011	0.00289	0.00139	0.00046	0.00128	http://bios.dijon.inra.fr/FATAL/cgi/PsUniLowCopy.cgi?__wb_url=4edoc068edoc068edoc0C28edocU068edoc3E28edocS068edoc37edocAD28edocTC38edoc0U328edoc9I928edoc79TD28edoc71edocLD28edocF928edoc528edoc5428edocA38edocPC38edocT15edoc1edoc5F28edocND58edoc6A38edocSD28edoc79SD58edocE8WD58edocU7K	http://bios.dijon.inra.fr/FATAL/cgi/PsUniLowCopy.cgi?__wb_url=4edoc068edoc428edoc3D28edoc5edoc4edocPDSC28edocPT68328edocD28edoc728edoc4D58edocXV7edocID28edocWC38edocED28edocV8A9RC38edocAQ2edoc1edoc128edoc5F7edocE1edoc4F28edocUY69MD58edocE7edocI528edoc67edoc3edoc928edocV1edoc3edocD58edocE928edocM4edocS528edoc2edoc7edocT528edoc49N5V1D58edocXV7edocI1W8N5G93edoc928edocV1edoc3edocD58edocE928edoc528edo…
Medtr4g094350	hypothetical protein
Medtr4g094352	nodulin MtN21/EamA-like transporter family protein	PsCam033462	Protein of unknown function DUF6, transmembrane	0.0004	0.00012	0	2e-05	0	0.1643	0.15846	0.09841	0	0.0004	0	0.0006	0.00019	0	0	0	0.00011	0	0	7e-05	http://bios.dijon.inra.fr/FATAL/cgi/PsUniLowCopy.cgi?__wb_url=4edoc068edoc068edoc048edocC28edocV0SC28edocS068edoc37edocAD28edocTC38edoc0U328edoc9I928edoc79TD28edoc71edocLD28edocF928edoc528edoc5428edocA38edocPC38edocT15edoc1edoc5F28edocND58edoc6A38edocSD28edoc79SD58edocE8WD58edocU7K	http://bios.dijon.inra.fr/FATAL/cgi/PsUniLowCopy.cgi?__wb_url=4edoc068edoc828edocCD28edoc5edoc4edocTC28edocSC28edocPT68328edocD28edoc728edoc4D58edocXV7edocID28edocWC38edocED28edocV8A9RC38edocAQ2edoc1edoc128edoc5F7edocE1edoc4F28edocUY69MD58edocE7edocI528edoc67edoc3edoc928edocV1edoc3edocD58edocE928edocM4edocS528edoc2edoc7edocT528edoc49N5V1D58edocXV7edocI1W8N5G93edoc928edocV1edoc3edocD58edocE928edoc…
Medtr4g094355	U4/U6 small nuclear Prp3-like ribonucleoprotein	PsCam042531	; Pre-mRNA-splicing factor 3	0.02346	0.02446	0.017	0.02943	0.03541	0.02975	0.02843	0.03612	0.05553	0.02679	0.03667	0.03791	0.03875	0.03696	0.03443	0.01805	0.02462	0.03086	0.0235	0.02383	http://bios.dijon.inra.fr/FATAL/cgi/PsUniLowCopy.cgi?__wb_url=4edoc068edoc068edoc0C28edocS4CC28edocT068edoc37edocAD28edocTC38edoc0U328edoc9I928edoc79TD28edoc71edocLD28edocF928edocNMF1SEE25edoc1edoc5F28edocND58edoc6A38edocSD28edoc79SD58edocE8WD58edocU7K	http://bios.dijon.inra.fr/FATAL/cgi/PsUniLowCopy.cgi?__wb_url=4edoc068edoc428edocSC28edoc5edoc4edocU828edoc328edocD28edocPT68328edocD28edoc728edoc4D58edocXV7edocID28edocWC38edocED28edocV8A9RC38edocAQ2edoc1edoc128edoc5F7edocE1edoc4F28edocUY69MD58edocE7edocI528edoc67edoc3edoc928edocV1edoc3edocD58edocE928edocM4edocS528edoc2edoc7edocT528edoc49N5V1D58edocXV7edocI1W8N5G93edoc928edocV1edoc3edocD58edocE9…
Medtr4g094358	hypothetical protein	PsCam000186	Zinc finger, CCCH-type	0.00877	0.01086	0.00731	0.01272	0.01015	0.01109	0.00999	0.01592	0.01546	0.01062	0.00956	0.01095	0.01306	0.00742	0.01462	0.00893	0.01108	0.00955	0.01378	0.01065	http://bios.dijon.inra.fr/FATAL/cgi/PsUniLowCopy.cgi?__wb_url=4edoc068edoc068edoc048edocD28edocX428edoc328edocC28edocP068edoc37edocAD28edocTC38edoc0U328edoc9I928edoc79TD28edoc71edocLD28edocF928edocLUFA38edoc728edoc128edocC1edoc5edoc1edoc5F28edocND58edoc6A38edocSD28edoc79SD58edocE8WD58edocU7K	http://bios.dijon.inra.fr/FATAL/cgi/PsUniLowCopy.cgi?__wb_url=4edoc068edoc8328edocE28edoc5edoc4edocQ068edoc328edocC28edocPT68328edocD28edoc728edoc4D58edocXV7edocID28edocWC38edocED28edocV8A9RC38edocAQ2edoc1edoc128edoc5F7edocE1edoc4F28edocUY69MD58edocE7edocI528edoc67edoc3edoc928edocV1edoc3edocD58edocE928edocM4edocS528edoc2edoc7edocT528edoc49N5V1D58edocXV7edocI1W8N5G93edoc928edocV1edoc3edocD58edocE9…
Medtr4g094360	nodulin MtN21/EamA-like transporter family protein	PsCam045426	Protein of unknown function DUF6, transmembrane	0.01074	0.00017	0.00017	0.00022	0.00049	0.4746	0.5002	0.2674	0.00067	0.0153	0.0133	0.01236	0.00048	0.00037	0.00012	0.0106	0.00075	0.00039	0.00559	0	http://bios.dijon.inra.fr/FATAL/cgi/PsUniLowCopy.cgi?__wb_url=4edoc068edoc068edoc048edocD28edocR03D28edocT068edoc37edocAD28edocTC38edoc0U328edoc9I928edoc79TD28edoc71edocLD28edocF928edocQHF0P528edoc428edoc7edoc5edoc1edoc5F28edocND58edoc6A38edocSD28edoc79SD58edocE8WD58edocU7K	http://bios.dijon.inra.fr/FATAL/cgi/PsUniLowCopy.cgi?__wb_url=4edoc068edoc8CC28edoc5edoc4edocT4328edocD28edocPT68328edocD28edoc728edoc4D58edocXV7edocID28edocWC38edocED28edocV8A9RC38edocAQ2edoc1edoc128edoc5F7edocE1edoc4F28edocUY69MD58edocE7edocI528edoc67edoc3edoc928edocV1edoc3edocD58edocE928edocM4edocS528edoc2edoc7edocT528edoc49N5V1D58edocXV7edocI1W8N5G93edoc928edocV1edoc3edocD58edocE928edocQHF0P5…
Medtr4g094362	auxin-induced 5NG4-like protein
Medtr4g094365	galactose oxidase
Medtr4g094368	caffeoyl-CoA-O-methyltransferase	PsCam039878	O-methyltransferase, family 3	0	0.0001	3e-05	0.00263	0.01629	0.00121	0	0.00045	0.00495	0	8e-05	0.00012	0.02866	0.07567	0.00255	3e-05	0.00015	0.00063	0	0.00079	http://bios.dijon.inra.fr/FATAL/cgi/PsUniLowCopy.cgi?__wb_url=4edoc068edoc068edoc068edocE28edocW048edoc3E28edocS068edoc37edocAD28edocTC38edoc0U328edoc9I928edoc79TD28edoc71edocLD28edocF928edocQHF0P528edoc428edoc7edoc5edoc1edoc5F28edocND58edoc6A38edocSD28edoc79SD58edocE8WD58edocU7K	http://bios.dijon.inra.fr/FATAL/cgi/PsUniLowCopy.cgi?__wb_url=4edoc068edoc048edocSD28edoc5edoc4edocXDSC28edocPT68328edocD28edoc728edoc4D58edocXV7edocID28edocWC38edocED28edocV8A9RC38edocAQ2edoc1edoc128edoc5F7edocE1edoc4F28edocUY69MD58edocE7edocI528edoc67edoc3edoc928edocV1edoc3edocD58edocE928edocM4edocS528edoc2edoc7edocT528edoc49N5V1D58edocXV7edocI1W8N5G93edoc928edocV1edoc3edocD58edocE928edocQHF0P5…
Medtr4g094370	hypothetical protein
Medtr4g094375	plant/F1M20-13 protein	PsCam060146	-	0.03402	0.02402	0.01904	0.04688	0.05533	0.02645	0.02469	0.0638	0.0864	0.03545	0.21645	0.06087	0.0653	0.0555	0.06145	0.02652	0.03713	0.03129	0.04476	0.03177	http://bios.dijon.inra.fr/FATAL/cgi/PsUniLowCopy.cgi?__wb_url=4edoc068edoc068edoc048edocD28edocT428edoc328edocC28edocV068edoc37edocAD28edocTC38edoc0U328edoc9I928edoc79TD28edoc71edocLD28edocF928edocLAD1F28edocD28edoc428edocD28edoc5edoc1edoc5F28edocND58edoc6A38edocSD28edoc79SD58edocE8WD58edocU7K	http://bios.dijon.inra.fr/FATAL/cgi/PsUniLowCopy.cgi?__wb_url=4edoc068edoc8328edocD28edoc5edoc4edocQ068edocCD28edocPT68328edocD28edoc728edoc4D58edocXV7edocID28edocWC38edocED28edocV8A9RC38edocAQ2edoc1edoc128edoc5F7edocE1edoc4F28edocUY69MD58edocE7edocI528edoc67edoc3edoc928edocV1edoc3edocD58edocE928edocM4edocS528edoc2edoc7edocT528edoc49N5V1D58edocXV7edocI1W8N5G93edoc928edocV1edoc3edocD58edocE928edoc…
Medtr4g094378	serine esterase family protein, putative	PsCam027475	;	0.0253	0.02363	0.03896	0.03794	0.04279	0.02526	0.02646	0.02418	0.07948	0.03549	0.01284	0.04429	0.0467	0.05941	0.03966	0.01963	0.03426	0.03205	0.02501	0.0313	http://bios.dijon.inra.fr/FATAL/cgi/PsUniLowCopy.cgi?__wb_url=4edoc068edoc068edoc0D28edocW0SD28edocR068edoc37edocAD28edocTC38edoc0U328edoc9I928edoc79TD28edoc71edocLD28edocF928edocB28edoc94A38edocF28edocA71edoc5edoc1edoc5F28edocND58edoc6A38edocSD28edoc79SD58edocE8WD58edocU7K	http://bios.dijon.inra.fr/FATAL/cgi/PsUniLowCopy.cgi?__wb_url=4edoc068edoc4SD28edoc5edoc4edocTC38edocCC28edocPT68328edocD28edoc728edoc4D58edocXV7edocID28edocWC38edocED28edocV8A9RC38edocAQ2edoc1edoc128edoc5F7edocE1edoc4F28edocUY69MD58edocE7edocI528edoc67edoc3edoc928edocV1edoc3edocD58edocE928edocM4edocS528edoc2edoc7edocT528edoc49N5V1D58edocXV7edocI1W8N5G93edoc928edocV1edoc3edocD58edocE928edocB28edo…
Medtr4g094380	U3 small nucleolar RNA-associated protein, putative	PsCam051368	Small-subunit processome, Utp11	0.02375	0.02951	0.02169	0.0233	0.037	0.03773	0.0313	0.03008	0.0541	0.02218	0.02467	0.03088	0.032	0.0442	0.02519	0.02579	0.0263	0.022	0.03016	0.0259	http://bios.dijon.inra.fr/FATAL/cgi/PsUniLowCopy.cgi?__wb_url=4edoc068edoc068edoc068edocE28edocVC28edoc3C28edocU068edoc37edocAD28edocTC38edoc0U328edoc9I928edoc79TD28edoc71edocLD28edocF928edocR4428edocC28edocX428edocU35edoc1edoc5F28edocND58edoc6A38edocSD28edoc79SD58edocE8WD58edocU7K	http://bios.dijon.inra.fr/FATAL/cgi/PsUniLowCopy.cgi?__wb_url=4edoc068edoc048edocCD28edoc5edoc4edocS428edoc3D28edocPT68328edocD28edoc728edoc4D58edocXV7edocID28edocWC38edocED28edocV8A9RC38edocAQ2edoc1edoc128edoc5F7edocE1edoc4F28edocUY69MD58edocE7edocI528edoc67edoc3edoc928edocV1edoc3edocD58edocE928edocM4edocS528edoc2edoc7edocT528edoc49N5V1D58edocXV7edocI1W8N5G93edoc928edocV1edoc3edocD58edocE928edoc…
Medtr4g094385	hypothetical protein
Medtr4g094390	BZIP transcription factor	PsCam016951	Basic-leucine zipper (bZIP) transcription factor	0.01387	0.00052	0	0	0.00052	0.00019	0	0.00011	0.00071	0.01724	7e-05	0.01761	5e-05	0.00075	0.00035	0.00388	0.00051	0.00037	0	0.00022	http://bios.dijon.inra.fr/FATAL/cgi/PsUniLowCopy.cgi?__wb_url=4edoc068edoc068edoc0C28edocUDCD28edocQ068edoc37edocAD28edocTC38edoc0U328edoc9I928edoc79TD28edoc71edocLD28edocF928edoc328edocM2edocC38edocTC28edoc728edocE28edoc5edoc1edoc5F28edocND58edoc6A38edocSD28edoc79SD58edocE8WD58edocU7K	http://bios.dijon.inra.fr/FATAL/cgi/PsUniLowCopy.cgi?__wb_url=4edoc068edoc428edoc3D28edoc5edoc4edocY83C28edocPT68328edocD28edoc728edoc4D58edocXV7edocID28edocWC38edocED28edocV8A9RC38edocAQ2edoc1edoc128edoc5F7edocE1edoc4F28edocUY69MD58edocE7edocI528edoc67edoc3edoc928edocV1edoc3edocD58edocE928edocM4edocS528edoc2edoc7edocT528edoc49N5V1D58edocXV7edocI1W8N5G93edoc928edocV1edoc3edocD58edocE928edoc328edo…
Medtr4g094395	hypothetical protein
Medtr4g094398	60S ribosomal protein L3B	PsCam023594	Translation elongation/initiation factor/Ribosomal, beta-barrel	0.00848	0.02011	0.01728	0.01525	0.00533	0.014	0.01066	0.0082	0.01143	0.0073	0.00309	0.00905	0.01266	0.01123	0.00866	0.01424	0.02074	0.00977	0.01918	0.01173	http://bios.dijon.inra.fr/FATAL/cgi/PsUniLowCopy.cgi?__wb_url=4edoc068edoc068edoc068edocD28edocY4SC28edocR068edoc37edocAD28edocTC38edoc0U328edoc9I928edoc79TD28edoc71edocLD28edocF928edocMD58edoc2edocC38edocA28edoc5U95edoc1edoc5F28edocND58edoc6A38edocSD28edoc79SD58edocE8WD58edocU7K	http://bios.dijon.inra.fr/FATAL/cgi/PsUniLowCopy.cgi?__wb_url=4edoc068edoc03E28edoc5edoc4edocUC28edocCC28edocPT68328edocD28edoc728edoc4D58edocXV7edocID28edocWC38edocED28edocV8A9RC38edocAQ2edoc1edoc128edoc5F7edocE1edoc4F28edocUY69MD58edocE7edocI528edoc67edoc3edoc928edocV1edoc3edocD58edocE928edocM4edocS528edoc2edoc7edocT528edoc49N5V1D58edocXV7edocI1W8N5G93edoc928edocV1edoc3edocD58edocE928edocMD58ed…
Medtr4g094400	hypothetical protein
Medtr4g094402	pentatricopeptide (PPR) repeat protein	PsCam036199	Tetratricopeptide-like helical	0.00083	0.00146	0.00057	0.0014	0.00185	0.00063	0.00085	0.00051	0.00229	0.00091	0.00025	0.00113	0.00159	0.00149	0.0017	0.0005	0.00124	0.00068	0.00094	0.00052	http://bios.dijon.inra.fr/FATAL/cgi/PsUniLowCopy.cgi?__wb_url=4edoc068edoc068edoc0E28edocY428edocCD28edocS068edoc37edocAD28edocTC38edoc0U328edoc9I928edoc79TD28edoc71edocLD28edocF928edoc0A328edocC28edocH1edoc528edoc55edoc1edoc5F28edocND58edoc6A38edocSD28edoc79SD58edocE8WD58edocU7K	http://bios.dijon.inra.fr/FATAL/cgi/PsUniLowCopy.cgi?__wb_url=4edoc068edocD3E28edoc5edoc4edocQ8SC28edocPT68328edocD28edoc728edoc4D58edocXV7edocID28edocWC38edocED28edocV8A9RC38edocAQ2edoc1edoc128edoc5F7edocE1edoc4F28edocUY69MD58edocE7edocI528edoc67edoc3edoc928edocV1edoc3edocD58edocE928edocM4edocS528edoc2edoc7edocT528edoc49N5V1D58edocXV7edocI1W8N5G93edoc928edocV1edoc3edocD58edocE928edoc0A328edocC28…
Medtr4g094405	Sec1-family transporter	PsCam049486	Sec1-like protein	0.03011	0.02819	0.03646	0.04125	0.02191	0.0529	0.046	0.0372	0.0365	0.03287	0.03171	0.03298	0.0374	0.03495	0.034	0.02557	0.04739	0.0387	0.05267	0.03313	http://bios.dijon.inra.fr/FATAL/cgi/PsUniLowCopy.cgi?__wb_url=4edoc068edoc068edoc048edocD28edocX03E28edocT068edoc37edocAD28edocTC38edoc0U328edoc9I928edoc79TD28edoc71edocLD28edocF928edocK1328edoc7edocED28edocF65edoc1edoc5F28edocND58edoc6A38edocSD28edoc79SD58edocE8WD58edocU7K	http://bios.dijon.inra.fr/FATAL/cgi/PsUniLowCopy.cgi?__wb_url=4edoc068edoc8328edocE28edoc5edoc4edocTD328edocD28edocPT68328edocD28edoc728edoc4D58edocXV7edocID28edocWC38edocED28edocV8A9RC38edocAQ2edoc1edoc128edoc5F7edocE1edoc4F28edocUY69MD58edocE7edocI528edoc67edoc3edoc928edocV1edoc3edocD58edocE928edocM4edocS528edoc2edoc7edocT528edoc49N5V1D58edocXV7edocI1W8N5G93edoc928edocV1edoc3edocD58edocE928edoc…
Medtr4g094412	WRKY family transcription factor	PsCam037403	DNA-binding WRKY	0.01549	6e-05	0	0	0	0.00462	0.00553	0.00715	0	0.01898	0.00021	0.03151	0.00021	0	2e-05	0.00733	9e-05	0	0	0	http://bios.dijon.inra.fr/FATAL/cgi/PsUniLowCopy.cgi?__wb_url=4edoc068edoc068edocPC28edocP0SD28edocS068edoc37edocAD28edocTC38edoc0U328edoc9I928edoc79TD28edoc71edocLD28edocF928edocF9U7edocWL4E28edoc5edoc1edoc5F28edocND58edoc6A38edocSD28edoc79SD58edocE8WD58edocU7K	http://bios.dijon.inra.fr/FATAL/cgi/PsUniLowCopy.cgi?__wb_url=4edoc068edocC28edoc328edocC28edoc5edoc4edocTC38edocSC28edocPT68328edocD28edoc728edoc4D58edocXV7edocID28edocWC38edocED28edocV8A9RC38edocAQ2edoc1edoc128edoc5F7edocE1edoc4F28edocUY69MD58edocE7edocI528edoc67edoc3edoc928edocV1edoc3edocD58edocE928edocM4edocS528edoc2edoc7edocT528edoc49N5V1D58edocXV7edocI1W8N5G93edoc928edocV1edoc3edocD58edocE9…
Medtr4g094415	MAP kinase kinase kinase-like protein	PsCam044088	Serine/threonine/tyrosine-protein kinase; MAP Kinase Interacting Kinase	0.00948	0.00735	0.00357	0.01359	0.0206	0.0123	0.01145	0.01671	0.0404	0.01055	0.00778	0.01684	0.022	0.0344	0.01846	0.00603	0.01163	0.01467	0.00723	0.01336	http://bios.dijon.inra.fr/FATAL/cgi/PsUniLowCopy.cgi?__wb_url=4edoc068edoc068edoc068edocE28edocX068edoc328edocD28edocT068edoc37edocAD28edocTC38edoc0U328edoc9I928edoc79TD28edoc71edocLD28edocF928edoc828edoc97C38edocW92edoc15edoc1edoc5F28edocND58edoc6A38edocSD28edoc79SD58edocE8WD58edocU7K	http://bios.dijon.inra.fr/FATAL/cgi/PsUniLowCopy.cgi?__wb_url=4edoc068edoc048edoc328edocE28edoc5edoc4edocP0328edocD28edocPT68328edocD28edoc728edoc4D58edocXV7edocID28edocWC38edocED28edocV8A9RC38edocAQ2edoc1edoc128edoc5F7edocE1edoc4F28edocUY69MD58edocE7edocI528edoc67edoc3edoc928edocV1edoc3edocD58edocE928edocM4edocS528edoc2edoc7edocT528edoc49N5V1D58edocXV7edocI1W8N5G93edoc928edocV1edoc3edocD58edocE9…
Medtr4g094418	reticuline oxidase-like protein	PsCam054998	Berberine/berberine-like	0.00066	8e-05	3e-05	0	0	0	0	0	0	7e-05	0	0	0	0	0	0.00028	0	0	0.00013	0	http://bios.dijon.inra.fr/FATAL/cgi/PsUniLowCopy.cgi?__wb_url=4edoc068edoc068edoc068edocE28edocYD328edocD28edocU068edoc37edocAD28edocTC38edoc0U328edoc9I928edoc79TD28edoc71edocLD28edocF928edocMD58edoc2edocC38edocA28edoc5U95edoc1edoc5F28edocND58edoc6A38edocSD28edoc79SD58edocE8WD58edocU7K	http://bios.dijon.inra.fr/FATAL/cgi/PsUniLowCopy.cgi?__wb_url=4edoc068edoc048edoc3E28edoc5edoc4edocY03D28edocPT68328edocD28edoc728edoc4D58edocXV7edocID28edocWC38edocED28edocV8A9RC38edocAQ2edoc1edoc128edoc5F7edocE1edoc4F28edocUY69MD58edocE7edocI528edoc67edoc3edoc928edocV1edoc3edocD58edocE928edocM4edocS528edoc2edoc7edocT528edoc49N5V1D58edocXV7edocI1W8N5G93edoc928edocV1edoc3edocD58edocE928edocMD58ed…
Medtr4g094420	DUF1644 family protein	PsCam055891	-	0.06698	0.03273	0.02798	0.05992	0.06292	0.08872	0.09867	0.16637	0.11344	0.06698	0.02861	0.07428	0.07462	0.07791	0.05709	0.04095	0.07821	0.06174	0.051	0.06608	http://bios.dijon.inra.fr/FATAL/cgi/PsUniLowCopy.cgi?__wb_url=4edoc068edoc068edoc0C28edocY048edoc3D28edocU068edoc37edocAD28edocTC38edoc0U328edoc9I928edoc79TD28edoc71edocLD28edocF928edoc728edoc13D28edoc8Q485edoc1edoc5F28edocND58edoc6A38edocSD28edoc79SD58edocE8WD58edocU7K	http://bios.dijon.inra.fr/FATAL/cgi/PsUniLowCopy.cgi?__wb_url=4edoc068edoc428edoc3E28edoc5edoc4edocX43D28edocPT68328edocD28edoc728edoc4D58edocXV7edocID28edocWC38edocED28edocV8A9RC38edocAQ2edoc1edoc128edoc5F7edocE1edoc4F28edocUY69MD58edocE7edocI528edoc67edoc3edoc928edocV1edoc3edocD58edocE928edocM4edocS528edoc2edoc7edocT528edoc49N5V1D58edocXV7edocI1W8N5G93edoc928edocV1edoc3edocD58edocE928edoc728edo…
Medtr4g094422	hypothetical protein
Medtr4g094428	G1-like protein	PsCam038499	Protein of unknown function DUF640	0.02199	0.00076	0.00309	0.01057	0.00285	0.00369	0.00254	0.00681	0.00582	0.0164	0.00253	0.02609	0.01428	0.0022	0.00335	0.01963	0.02045	0.0021	0.00151	0.00212	http://bios.dijon.inra.fr/FATAL/cgi/PsUniLowCopy.cgi?__wb_url=4edoc068edoc068edoc0E28edocY0328edocE28edocS068edoc37edocAD28edocTC38edoc0U328edoc9I928edoc79TD28edoc71edocLD28edocF928edocQHF0P528edoc428edoc7edoc5edoc1edoc5F28edocND58edoc6A38edocSD28edoc79SD58edocE8WD58edocU7K	http://bios.dijon.inra.fr/FATAL/cgi/PsUniLowCopy.cgi?__wb_url=4edoc068edocD3E28edoc5edoc4edocT048edocSC28edocPT68328edocD28edoc728edoc4D58edocXV7edocID28edocWC38edocED28edocV8A9RC38edocAQ2edoc1edoc128edoc5F7edocE1edoc4F28edocUY69MD58edocE7edocI528edoc67edoc3edoc928edocV1edoc3edocD58edocE928edocM4edocS528edoc2edoc7edocT528edoc49N5V1D58edocXV7edocI1W8N5G93edoc928edocV1edoc3edocD58edocE928edocQHF0P5…
Medtr4g094430	cyclin-dependent kinase	PsCam050162	Serine/threonine-protein kinase STK; Tyrosine-protein kinase, catalytic domain	0.08743	0.0729	0.07695	0.1087	0.0921	0.06087	0.06012	0.05054	0.1383	0.08041	0.07797	0.10076	0.10763	0.1096	0.0993	0.07323	0.10923	0.0715	0.08114	0.0907	http://bios.dijon.inra.fr/FATAL/cgi/PsUniLowCopy.cgi?__wb_url=4edoc068edoc068edoc048edocC28edocV428edoc328edocC28edocU068edoc37edocAD28edocTC38edoc0U328edoc9I928edoc79TD28edoc71edocLD28edocF928edocD528edocG6IA6C38edoc5edoc1edoc5F28edocND58edoc6A38edocSD28edoc79SD58edocE8WD58edocU7K	http://bios.dijon.inra.fr/FATAL/cgi/PsUniLowCopy.cgi?__wb_url=4edoc068edoc828edocCD28edoc5edoc4edocQ068edoc3D28edocPT68328edocD28edoc728edoc4D58edocXV7edocID28edocWC38edocED28edocV8A9RC38edocAQ2edoc1edoc128edoc5F7edocE1edoc4F28edocUY69MD58edocE7edocI528edoc67edoc3edoc928edocV1edoc3edocD58edocE928edocM4edocS528edoc2edoc7edocT528edoc49N5V1D58edocXV7edocI1W8N5G93edoc928edocV1edoc3edocD58edocE928edoc…
Medtr4g094432	hypothetical protein
Medtr4g094435	polygalacturonase inhibitor protein	PsCam021074	Leucine-rich repeat-containing N-terminal domain, type 2	0.00048	0.00045	0.00113	0.00225	0.00202	0.00118	0.001	0.00182	0.0069	0.00161	0.00074	0.0005	0.00421	0.00604	0.00324	0.00017	0.00097	0.00239	0	0.00468	http://bios.dijon.inra.fr/FATAL/cgi/PsUniLowCopy.cgi?__wb_url=4edoc068edoc068edoc068edocD28edocW068edoc3C28edocR068edoc37edocAD28edocTC38edoc0U328edoc9I928edoc79TD28edoc71edocLD28edocF928edocY048edoc67edoc728edocD28edoc728edocA38edoc5edoc1edoc5F28edocND58edoc6A38edocSD28edoc79SD58edocE8WD58edocU7K	http://bios.dijon.inra.fr/FATAL/cgi/PsUniLowCopy.cgi?__wb_url=4edoc068edoc0SD28edoc5edoc4edocP428edocCC28edocPT68328edocD28edoc728edoc4D58edocXV7edocID28edocWC38edocED28edocV8A9RC38edocAQ2edoc1edoc128edoc5F7edocE1edoc4F28edocUY69MD58edocE7edocI528edoc67edoc3edoc928edocV1edoc3edocD58edocE928edocM4edocS528edoc2edoc7edocT528edoc49N5V1D58edocXV7edocI1W8N5G93edoc928edocV1edoc3edocD58edocE928edocY048ed…
Medtr4g094438	transmembrane protein, putative
Medtr4g094440	polygalacturonase inhibitor protein	PsCam043291	Leucine-rich repeat-containing N-terminal domain, type 2	0.01743	0.00498	0.00039	0.03379	0.0171	0.0114	0.0613	0.0365	0.04535	0.03306	0.0044	0.04431	0.05809	0.0339	0.04751	0.00381	0.03023	0.06225	0.00042	0.06988	http://bios.dijon.inra.fr/FATAL/cgi/PsUniLowCopy.cgi?__wb_url=4edoc068edoc068edoc0C28edocY828edocSC28edocT068edoc37edocAD28edocTC38edoc0U328edoc9I928edoc79TD28edoc71edocLD28edocF928edocY048edoc67edoc728edocD28edoc728edocA38edoc5edoc1edoc5F28edocND58edoc6A38edocSD28edoc79SD58edocE8WD58edocU7K	http://bios.dijon.inra.fr/FATAL/cgi/PsUniLowCopy.cgi?__wb_url=4edoc068edoc428edoc3E28edoc5edoc4edocRC28edoc328edocD28edocPT68328edocD28edoc728edoc4D58edocXV7edocID28edocWC38edocED28edocV8A9RC38edocAQ2edoc1edoc128edoc5F7edocE1edoc4F28edocUY69MD58edocE7edocI528edoc67edoc3edoc928edocV1edoc3edocD58edocE928edocM4edocS528edoc2edoc7edocT528edoc49N5V1D58edocXV7edocI1W8N5G93edoc928edocV1edoc3edocD58edocE9…
Medtr4g094448	hypothetical protein
Medtr4g094450	polygalacturonase inhibitor
Medtr4g094452	alpha amine-terminal protein methyltransferase
Medtr4g094455	leguminosin group486 secreted peptide
Medtr4g094458	DNA polymerase delta subunit 4
Medtr4g094462	receptor-like kinase	PsCam002986	-	0	0.00012	6e-05	6e-05	0.00066	0	0.00033	0.00017	0.00062	0.00012	0	0	0.00026	0	0.00107	0	0	0	0.00064	0	http://bios.dijon.inra.fr/FATAL/cgi/PsUniLowCopy.cgi?__wb_url=4edoc068edoc068edoc048edocD28edocXDCC28edocP068edoc37edocAD28edocTC38edoc0U328edoc9I928edoc79TD28edoc71edocLD28edocF928edoc328edocM2edocC38edocTC28edoc728edocE28edoc5edoc1edoc5F28edocND58edoc6A38edocSD28edoc79SD58edocE8WD58edocU7K	http://bios.dijon.inra.fr/FATAL/cgi/PsUniLowCopy.cgi?__wb_url=4edoc068edoc8328edocE28edoc5edoc4edocY828edoc328edocC28edocPT68328edocD28edoc728edoc4D58edocXV7edocID28edocWC38edocED28edocV8A9RC38edocAQ2edoc1edoc128edoc5F7edocE1edoc4F28edocUY69MD58edocE7edocI528edoc67edoc3edoc928edocV1edoc3edocD58edocE928edocM4edocS528edoc2edoc7edocT528edoc49N5V1D58edocXV7edocI1W8N5G93edoc928edocV1edoc3edocD58edocE9…
Medtr4g094465	DNA polymerase delta subunit 4
Medtr4g094468	E3 ubiquitin-protein ligase SINA-like protein	PsCam059031	Seven-in-absentia protein, sina;	0.04333	0.02875	0.0216	0.04623	0.0494	0.0587	0.05302	0.10238	0.0784	0.04689	0.07164	0.06388	0.0562	0.0613	0.04412	0.03277	0.04128	0.02998	0.05136	0.03431	http://bios.dijon.inra.fr/FATAL/cgi/PsUniLowCopy.cgi?__wb_url=4edoc068edoc068edoc0C28edocS068edoc3E28edocU068edoc37edocAD28edocTC38edoc0U328edoc9I928edoc79TD28edoc71edocLD28edocF928edoc128edocIGE38edocH528edocFA38edoc5edoc1edoc5F28edocND58edoc6A38edocSD28edoc79SD58edocE8WD58edocU7K	http://bios.dijon.inra.fr/FATAL/cgi/PsUniLowCopy.cgi?__wb_url=4edoc068edoc428edocSC28edoc5edoc4edocPD3D28edocPT68328edocD28edoc728edoc4D58edocXV7edocID28edocWC38edocED28edocV8A9RC38edocAQ2edoc1edoc128edoc5F7edocE1edoc4F28edocUY69MD58edocE7edocI528edoc67edoc3edoc928edocV1edoc3edocD58edocE928edocM4edocS528edoc2edoc7edocT528edoc49N5V1D58edocXV7edocI1W8N5G93edoc928edocV1edoc3edocD58edocE928edoc128edo…
Medtr4g094472	transmembrane protein, putative	PsCam053045	-	0.00015	0.00028	4e-05	0.0005	0	0	0	0.00116	0	0	0.00555	0.00018	0	0	0	0	0	0.00117	0	0.00059	http://bios.dijon.inra.fr/FATAL/cgi/PsUniLowCopy.cgi?__wb_url=4edoc068edoc068edoc0D28edocT068edocSC28edocU068edoc37edocAD28edocTC38edoc0U328edoc9I928edoc79TD28edoc71edocLD28edocF928edoc4528edoc428edoc4GE528edoc1edoc5edoc1edoc5F28edocND58edoc6A38edocSD28edoc79SD58edocE8WD58edocU7K	http://bios.dijon.inra.fr/FATAL/cgi/PsUniLowCopy.cgi?__wb_url=4edoc068edoc4328edocD28edoc5edoc4edocPC28edoc3D28edocPT68328edocD28edoc728edoc4D58edocXV7edocID28edocWC38edocED28edocV8A9RC38edocAQ2edoc1edoc128edoc5F7edocE1edoc4F28edocUY69MD58edocE7edocI528edoc67edoc3edoc928edocV1edoc3edocD58edocE928edocM4edocS528edoc2edoc7edocT528edoc49N5V1D58edocXV7edocI1W8N5G93edoc928edocV1edoc3edocD58edocE928edoc…
Medtr4g094478	reticuline oxidase-like protein	PsCam006761	Berberine/berberine-like; FAD-binding, type 2	0.05008	0.05777	0.02884	0.01414	0	0.00292	0.00272	0.00406	0.00012	0.05617	0.03068	0.04568	0.00143	0	0.00335	0.11685	0.01668	0.01662	0.00506	0.01592	http://bios.dijon.inra.fr/FATAL/cgi/PsUniLowCopy.cgi?__wb_url=4edoc068edoc068edoc0C28edocVC38edocCD28edocP068edoc37edocAD28edocTC38edoc0U328edoc9I928edoc79TD28edoc71edocLD28edocF928edocMD58edoc2edocC38edocA28edoc5U95edoc1edoc5F28edocND58edoc6A38edocSD28edoc79SD58edocE8WD58edocU7K	http://bios.dijon.inra.fr/FATAL/cgi/PsUniLowCopy.cgi?__wb_url=4edoc068edoc428edocCD28edoc5edoc4edocW8328edocC28edocPT68328edocD28edoc728edoc4D58edocXV7edocID28edocWC38edocED28edocV8A9RC38edocAQ2edoc1edoc128edoc5F7edocE1edoc4F28edocUY69MD58edocE7edocI528edoc67edoc3edoc928edocV1edoc3edocD58edocE928edocM4edocS528edoc2edoc7edocT528edoc49N5V1D58edocXV7edocI1W8N5G93edoc928edocV1edoc3edocD58edocE928edoc…
Medtr4g094480	reticuline oxidase-like protein	PsCam006761	Berberine/berberine-like; FAD-binding, type 2	0.05008	0.05777	0.02884	0.01414	0	0.00292	0.00272	0.00406	0.00012	0.05617	0.03068	0.04568	0.00143	0	0.00335	0.11685	0.01668	0.01662	0.00506	0.01592	http://bios.dijon.inra.fr/FATAL/cgi/PsUniLowCopy.cgi?__wb_url=4edoc068edoc068edoc0C28edocVC38edocCD28edocP068edoc37edocAD28edocTC38edoc0U328edoc9I928edoc79TD28edoc71edocLD28edocF928edocMD58edoc2edocC38edocA28edoc5U95edoc1edoc5F28edocND58edoc6A38edocSD28edoc79SD58edocE8WD58edocU7K	http://bios.dijon.inra.fr/FATAL/cgi/PsUniLowCopy.cgi?__wb_url=4edoc068edoc428edocCD28edoc5edoc4edocW8328edocC28edocPT68328edocD28edoc728edoc4D58edocXV7edocID28edocWC38edocED28edocV8A9RC38edocAQ2edoc1edoc128edoc5F7edocE1edoc4F28edocUY69MD58edocE7edocI528edoc67edoc3edoc928edocV1edoc3edocD58edocE928edocM4edocS528edoc2edoc7edocT528edoc49N5V1D58edocXV7edocI1W8N5G93edoc928edocV1edoc3edocD58edocE928edoc…
Medtr4g094488	reticuline oxidase-like protein	PsCam006761	Berberine/berberine-like; FAD-binding, type 2	0.05008	0.05777	0.02884	0.01414	0	0.00292	0.00272	0.00406	0.00012	0.05617	0.03068	0.04568	0.00143	0	0.00335	0.11685	0.01668	0.01662	0.00506	0.01592	http://bios.dijon.inra.fr/FATAL/cgi/PsUniLowCopy.cgi?__wb_url=4edoc068edoc068edoc0C28edocVC38edocCD28edocP068edoc37edocAD28edocTC38edoc0U328edoc9I928edoc79TD28edoc71edocLD28edocF928edocMD58edoc2edocC38edocA28edoc5U95edoc1edoc5F28edocND58edoc6A38edocSD28edoc79SD58edocE8WD58edocU7K	http://bios.dijon.inra.fr/FATAL/cgi/PsUniLowCopy.cgi?__wb_url=4edoc068edoc428edocCD28edoc5edoc4edocW8328edocC28edocPT68328edocD28edoc728edoc4D58edocXV7edocID28edocWC38edocED28edocV8A9RC38edocAQ2edoc1edoc128edoc5F7edocE1edoc4F28edocUY69MD58edocE7edocI528edoc67edoc3edoc928edocV1edoc3edocD58edocE928edocM4edocS528edoc2edoc7edocT528edoc49N5V1D58edocXV7edocI1W8N5G93edoc928edocV1edoc3edocD58edocE928edoc…
Medtr4g094492	reticuline oxidase-like protein	PsCam006761	Berberine/berberine-like; FAD-binding, type 2	0.05008	0.05777	0.02884	0.01414	0	0.00292	0.00272	0.00406	0.00012	0.05617	0.03068	0.04568	0.00143	0	0.00335	0.11685	0.01668	0.01662	0.00506	0.01592	http://bios.dijon.inra.fr/FATAL/cgi/PsUniLowCopy.cgi?__wb_url=4edoc068edoc068edoc0C28edocVC38edocCD28edocP068edoc37edocAD28edocTC38edoc0U328edoc9I928edoc79TD28edoc71edocLD28edocF928edocMD58edoc2edocC38edocA28edoc5U95edoc1edoc5F28edocND58edoc6A38edocSD28edoc79SD58edocE8WD58edocU7K	http://bios.dijon.inra.fr/FATAL/cgi/PsUniLowCopy.cgi?__wb_url=4edoc068edoc428edocCD28edoc5edoc4edocW8328edocC28edocPT68328edocD28edoc728edoc4D58edocXV7edocID28edocWC38edocED28edocV8A9RC38edocAQ2edoc1edoc128edoc5F7edocE1edoc4F28edocUY69MD58edocE7edocI528edoc67edoc3edoc928edocV1edoc3edocD58edocE928edocM4edocS528edoc2edoc7edocT528edoc49N5V1D58edocXV7edocI1W8N5G93edoc928edocV1edoc3edocD58edocE928edoc…
Medtr4g094495	reticuline oxidase-like protein	PsCam006761	Berberine/berberine-like; FAD-binding, type 2	0.05008	0.05777	0.02884	0.01414	0	0.00292	0.00272	0.00406	0.00012	0.05617	0.03068	0.04568	0.00143	0	0.00335	0.11685	0.01668	0.01662	0.00506	0.01592	http://bios.dijon.inra.fr/FATAL/cgi/PsUniLowCopy.cgi?__wb_url=4edoc068edoc068edoc0C28edocVC38edocCD28edocP068edoc37edocAD28edocTC38edoc0U328edoc9I928edoc79TD28edoc71edocLD28edocF928edocMD58edoc2edocC38edocA28edoc5U95edoc1edoc5F28edocND58edoc6A38edocSD28edoc79SD58edocE8WD58edocU7K	http://bios.dijon.inra.fr/FATAL/cgi/PsUniLowCopy.cgi?__wb_url=4edoc068edoc428edocCD28edoc5edoc4edocW8328edocC28edocPT68328edocD28edoc728edoc4D58edocXV7edocID28edocWC38edocED28edocV8A9RC38edocAQ2edoc1edoc128edoc5F7edocE1edoc4F28edocUY69MD58edocE7edocI528edoc67edoc3edoc928edocV1edoc3edocD58edocE928edocM4edocS528edoc2edoc7edocT528edoc49N5V1D58edocXV7edocI1W8N5G93edoc928edocV1edoc3edocD58edocE928edoc…
Medtr4g094498	reticuline oxidase-like protein	PsCam012960	Berberine/berberine-like; FAD-binding, type 2	0.0031	0.00227	0.00201	0.00648	0.00444	0.0128	0.0125	0.013	0.00819	0.00339	0.00108	0.00444	0.00826	0.00597	0.00729	0.0019	0.0017	0.00639	0.0028	0.00604	http://bios.dijon.inra.fr/FATAL/cgi/PsUniLowCopy.cgi?__wb_url=4edoc068edoc068edoc068edocC28edocVDCC28edocQ068edoc37edocAD28edocTC38edoc0U328edoc9I928edoc79TD28edoc71edocLD28edocF928edocG1CE38edocK528edoc755edoc1edoc5F28edocND58edoc6A38edocSD28edoc79SD58edocE8WD58edocU7K	http://bios.dijon.inra.fr/FATAL/cgi/PsUniLowCopy.cgi?__wb_url=4edoc068edoc068edocCD28edoc5edoc4edocY828edoc3C28edocPT68328edocD28edoc728edoc4D58edocXV7edocID28edocWC38edocED28edocV8A9RC38edocAQ2edoc1edoc128edoc5F7edocE1edoc4F28edocUY69MD58edocE7edocI528edoc67edoc3edoc928edocV1edoc3edocD58edocE928edocM4edocS528edoc2edoc7edocT528edoc49N5V1D58edocXV7edocI1W8N5G93edoc928edocV1edoc3edocD58edocE928edoc…
Medtr4g094500	transmembrane protein, putative
Medtr4g094502	pentatricopeptide (PPR) repeat protein	PsCam035928	Tetratricopeptide-like helical	0.00053	0.00246	0.00088	0.0015	0.00326	0.00096	0.00074	0.00099	0.00578	0.000716	0.00182	0.00151	0.00352	0.00369	0.0023	0.00064	0.00139	0.00158	0.0019	0.00099	http://bios.dijon.inra.fr/FATAL/cgi/PsUniLowCopy.cgi?__wb_url=4edoc068edoc068edoc068edocE28edocRD3D28edocS068edoc37edocAD28edocTC38edoc0U328edoc9I928edoc79TD28edoc71edocLD28edocF928edocC576R1edoc7C38edoc5edoc1edoc5F28edocND58edoc6A38edocSD28edoc79SD58edocE8WD58edocU7K	http://bios.dijon.inra.fr/FATAL/cgi/PsUniLowCopy.cgi?__wb_url=4edoc068edoc048edocCC28edoc5edoc4edocY4SC28edocPT68328edocD28edoc728edoc4D58edocXV7edocID28edocWC38edocED28edocV8A9RC38edocAQ2edoc1edoc128edoc5F7edocE1edoc4F28edocUY69MD58edocE7edocI528edoc67edoc3edoc928edocV1edoc3edocD58edocE928edocM4edocS528edoc2edoc7edocT528edoc49N5V1D58edocXV7edocI1W8N5G93edoc928edocV1edoc3edocD58edocE928edocC576R1…
Medtr4g094505	ubiquitin-specific protease family C19 protein	PsCam055943	-	0.08039	0.0424	0.07214	0.14932	0.03128	0.09318	0.0864	0.07886	0.04971	0.06492	0.02567	0.08186	0.10384	0.03752	0.06873	0.0666	0.10133	0.08633	0.0952	0.09645	http://bios.dijon.inra.fr/FATAL/cgi/PsUniLowCopy.cgi?__wb_url=4edoc068edoc068edocPC28edocTD3D28edocU068edoc37edocAD28edocTC38edoc0U328edoc9I928edoc79TD28edoc71edocLD28edocF928edocNMF1SEE25edoc1edoc5F28edocND58edoc6A38edocSD28edoc79SD58edocE8WD58edocU7K	http://bios.dijon.inra.fr/FATAL/cgi/PsUniLowCopy.cgi?__wb_url=4edoc068edocC28edoc328edocD28edoc5edoc4edocY43D28edocPT68328edocD28edoc728edoc4D58edocXV7edocID28edocWC38edocED28edocV8A9RC38edocAQ2edoc1edoc128edoc5F7edocE1edoc4F28edocUY69MD58edocE7edocI528edoc67edoc3edoc928edocV1edoc3edocD58edocE928edocM4edocS528edoc2edoc7edocT528edoc49N5V1D58edocXV7edocI1W8N5G93edoc928edocV1edoc3edocD58edocE928edoc…
Medtr4g094508	hypothetical protein
Medtr4g094510	7-dehydrocholesterol reductase-like protein	PsCam049422	Ergosterol biosynthesis ERG4/ERG24	0.14491	0.12858	0.15153	0.16747	0.21083	0.1284	0.132	0.1397	0.29795	0.15754	0.09083	0.17694	0.23205	0.32205	0.20386	0.16567	0.17043	0.14278	0.21687	0.14313	http://bios.dijon.inra.fr/FATAL/cgi/PsUniLowCopy.cgi?__wb_url=4edoc068edoc068edoc048edocC28edocR03E28edocT068edoc37edocAD28edocTC38edoc0U328edoc9I928edoc79TD28edoc71edocLD28edocF928edocX428edoc7A38edocT1edoc728edoc45edoc1edoc5F28edocND58edoc6A38edocSD28edoc79SD58edocE8WD58edocU7K	http://bios.dijon.inra.fr/FATAL/cgi/PsUniLowCopy.cgi?__wb_url=4edoc068edoc828edocCC28edoc5edoc4edocTD328edocD28edocPT68328edocD28edoc728edoc4D58edocXV7edocID28edocWC38edocED28edocV8A9RC38edocAQ2edoc1edoc128edoc5F7edocE1edoc4F28edocUY69MD58edocE7edocI528edoc67edoc3edoc928edocV1edoc3edocD58edocE928edocM4edocS528edoc2edoc7edocT528edoc49N5V1D58edocXV7edocI1W8N5G93edoc928edocV1edoc3edocD58edocE928edoc…
Medtr4g094512	7-dehydrocholesterol reductase-like protein	PsCam049422	Ergosterol biosynthesis ERG4/ERG24	0.14491	0.12858	0.15153	0.16747	0.21083	0.1284	0.132	0.1397	0.29795	0.15754	0.09083	0.17694	0.23205	0.32205	0.20386	0.16567	0.17043	0.14278	0.21687	0.14313	http://bios.dijon.inra.fr/FATAL/cgi/PsUniLowCopy.cgi?__wb_url=4edoc068edoc068edoc048edocC28edocR03E28edocT068edoc37edocAD28edocTC38edoc0U328edoc9I928edoc79TD28edoc71edocLD28edocF928edocX428edoc7A38edocT1edoc728edoc45edoc1edoc5F28edocND58edoc6A38edocSD28edoc79SD58edocE8WD58edocU7K	http://bios.dijon.inra.fr/FATAL/cgi/PsUniLowCopy.cgi?__wb_url=4edoc068edoc828edocCC28edoc5edoc4edocTD328edocD28edocPT68328edocD28edoc728edoc4D58edocXV7edocID28edocWC38edocED28edocV8A9RC38edocAQ2edoc1edoc128edoc5F7edocE1edoc4F28edocUY69MD58edocE7edocI528edoc67edoc3edoc928edocV1edoc3edocD58edocE928edocM4edocS528edoc2edoc7edocT528edoc49N5V1D58edocXV7edocI1W8N5G93edoc928edocV1edoc3edocD58edocE928edoc…
Medtr4g094515	FAD-binding berberine family protein	PsCam012960	Berberine/berberine-like; FAD-binding, type 2	0.0031	0.00227	0.00201	0.00648	0.00444	0.0128	0.0125	0.013	0.00819	0.00339	0.00108	0.00444	0.00826	0.00597	0.00729	0.0019	0.0017	0.00639	0.0028	0.00604	http://bios.dijon.inra.fr/FATAL/cgi/PsUniLowCopy.cgi?__wb_url=4edoc068edoc068edoc068edocC28edocVDCC28edocQ068edoc37edocAD28edocTC38edoc0U328edoc9I928edoc79TD28edoc71edocLD28edocF928edocG1CE38edocK528edoc755edoc1edoc5F28edocND58edoc6A38edocSD28edoc79SD58edocE8WD58edocU7K	http://bios.dijon.inra.fr/FATAL/cgi/PsUniLowCopy.cgi?__wb_url=4edoc068edoc068edocCD28edoc5edoc4edocY828edoc3C28edocPT68328edocD28edoc728edoc4D58edocXV7edocID28edocWC38edocED28edocV8A9RC38edocAQ2edoc1edoc128edoc5F7edocE1edoc4F28edocUY69MD58edocE7edocI528edoc67edoc3edoc928edocV1edoc3edocD58edocE928edocM4edocS528edoc2edoc7edocT528edoc49N5V1D58edocXV7edocI1W8N5G93edoc928edocV1edoc3edocD58edocE928edoc…
Medtr4g094518	FAD-binding berberine family protein	PsCam037041	Berberine/berberine-like; FAD-binding, type 2	0.06096	0.01212	0.0127	0.09343	0.00461	0.01924	0.01719	0.10473	0.01792	0.06151	0.01207	0.06711	0.02829	0.01615	0.13685	0.04532	0.02771	0.04299	0.03368	0.03769	http://bios.dijon.inra.fr/FATAL/cgi/PsUniLowCopy.cgi?__wb_url=4edoc068edoc068edoc0C28edocT068edocSD28edocS068edoc37edocAD28edocTC38edoc0U328edoc9I928edoc79TD28edoc71edocLD28edocF928edoc1A728edoc3ND58edocVC28edoc5edoc1edoc5F28edocND58edoc6A38edocSD28edoc79SD58edocE8WD58edocU7K	http://bios.dijon.inra.fr/FATAL/cgi/PsUniLowCopy.cgi?__wb_url=4edoc068edoc428edoc328edocD28edoc5edoc4edocPC38edocSC28edocPT68328edocD28edoc728edoc4D58edocXV7edocID28edocWC38edocED28edocV8A9RC38edocAQ2edoc1edoc128edoc5F7edocE1edoc4F28edocUY69MD58edocE7edocI528edoc67edoc3edoc928edocV1edoc3edocD58edocE928edocM4edocS528edoc2edoc7edocT528edoc49N5V1D58edocXV7edocI1W8N5G93edoc928edocV1edoc3edocD58edocE9…
Medtr4g094520	FAD-binding berberine family protein	PsCam033643	Berberine/berberine-like; FAD-binding, type 2	0.0375	0.00264	0.0041	0.01874	0.0012	0.0005	0.00277	0.01263	0.0044	0.0331	0.00535	0.0742	0.01208	0.0046	0.0046	0.03319	0.00657	0.01097	0.00188	0.01158	http://bios.dijon.inra.fr/FATAL/cgi/PsUniLowCopy.cgi?__wb_url=4edoc068edoc068edocPC28edocT8SC28edocS068edoc37edocAD28edocTC38edoc0U328edoc9I928edoc79TD28edoc71edocLD28edocF928edoc1A728edoc3ND58edocVC28edoc5edoc1edoc5F28edocND58edoc6A38edocSD28edoc79SD58edocE8WD58edocU7K	http://bios.dijon.inra.fr/FATAL/cgi/PsUniLowCopy.cgi?__wb_url=4edoc068edocC28edoc328edocD28edoc5edoc4edocVC28edocSC28edocPT68328edocD28edoc728edoc4D58edocXV7edocID28edocWC38edocED28edocV8A9RC38edocAQ2edoc1edoc128edoc5F7edocE1edoc4F28edocUY69MD58edocE7edocI528edoc67edoc3edoc928edocV1edoc3edocD58edocE928edocM4edocS528edoc2edoc7edocT528edoc49N5V1D58edocXV7edocI1W8N5G93edoc928edocV1edoc3edocD58edocE9…
Medtr4g094522	fatty acid hydroxylase	PsCam006867	Fatty acid hydroxylase	0.0976	0.04164	0.07962	0.04386	0.02509	0.06635	0.0696	0.04069	0.01821	0.0827	0.0292	0.08184	0.01603	0.02696	0.01696	0.08961	0.279	0.05296	0.0738	0.05341	http://bios.dijon.inra.fr/FATAL/cgi/PsUniLowCopy.cgi?__wb_url=4edoc068edoc068edocPD28edocV048edocCD28edocP068edoc37edocAD28edocTC38edoc0U328edoc9I928edoc79TD28edoc71edocLD28edocF928edocW1728edoc2328edocD28edocU7edoc5edoc1edoc5F28edocND58edoc6A38edocSD28edoc79SD58edocE8WD58edocU7K	http://bios.dijon.inra.fr/FATAL/cgi/PsUniLowCopy.cgi?__wb_url=4edoc068edocC38edocCD28edoc5edoc4edocX8328edocC28edocPT68328edocD28edoc728edoc4D58edocXV7edocID28edocWC38edocED28edocV8A9RC38edocAQ2edoc1edoc128edoc5F7edocE1edoc4F28edocUY69MD58edocE7edocI528edoc67edoc3edoc928edocV1edoc3edocD58edocE928edocM4edocS528edoc2edoc7edocT528edoc49N5V1D58edocXV7edocI1W8N5G93edoc928edocV1edoc3edocD58edocE928edoc…
Medtr4g094525	fatty acid 2-hydroxylase-like protein	PsCam006867	Fatty acid hydroxylase	0.0976	0.04164	0.07962	0.04386	0.02509	0.06635	0.0696	0.04069	0.01821	0.0827	0.0292	0.08184	0.01603	0.02696	0.01696	0.08961	0.279	0.05296	0.0738	0.05341	http://bios.dijon.inra.fr/FATAL/cgi/PsUniLowCopy.cgi?__wb_url=4edoc068edoc068edocPD28edocV048edocCD28edocP068edoc37edocAD28edocTC38edoc0U328edoc9I928edoc79TD28edoc71edocLD28edocF928edocW1728edoc2328edocD28edocU7edoc5edoc1edoc5F28edocND58edoc6A38edocSD28edoc79SD58edocE8WD58edocU7K	http://bios.dijon.inra.fr/FATAL/cgi/PsUniLowCopy.cgi?__wb_url=4edoc068edocC38edocCD28edoc5edoc4edocX8328edocC28edocPT68328edocD28edoc728edoc4D58edocXV7edocID28edocWC38edocED28edocV8A9RC38edocAQ2edoc1edoc128edoc5F7edocE1edoc4F28edocUY69MD58edocE7edocI528edoc67edoc3edoc928edocV1edoc3edocD58edocE928edocM4edocS528edoc2edoc7edocT528edoc49N5V1D58edocXV7edocI1W8N5G93edoc928edocV1edoc3edocD58edocE928edoc…
Medtr4g094528	hypothetical protein
Medtr4g094532	ethylene-responsive nuclear-like protein, putative
Medtr4g094535	tubulin	PsCam044217	Tubulin; Beta tubulin, autoregulation binding site;	0.43887	0.44878	0.4082	0.53179	0.2103	0.28846	0.284	0.23237	0.3451	0.36887	0.42477	0.42847	0.4519	0.1853	0.26843	0.38556	0.53261	0.50369	0.58387	0.50678	http://bios.dijon.inra.fr/FATAL/cgi/PsUniLowCopy.cgi?__wb_url=4edoc068edoc068edocPD28edocQ828edoc328edocD28edocT068edoc37edocAD28edocTC38edoc0U328edoc9I928edoc79TD28edoc71edocLD28edocF928edocG1CE38edocK528edoc755edoc1edoc5F28edocND58edoc6A38edocSD28edoc79SD58edocE8WD58edocU7K	http://bios.dijon.inra.fr/FATAL/cgi/PsUniLowCopy.cgi?__wb_url=4edoc068edocC38edoc3C28edoc5edoc4edocR0328edocD28edocPT68328edocD28edoc728edoc4D58edocXV7edocID28edocWC38edocED28edocV8A9RC38edocAQ2edoc1edoc128edoc5F7edocE1edoc4F28edocUY69MD58edocE7edocI528edoc67edoc3edoc928edocV1edoc3edocD58edocE928edocM4edocS528edoc2edoc7edocT528edoc49N5V1D58edocXV7edocI1W8N5G93edoc928edocV1edoc3edocD58edocE928edoc…
Medtr4g094538	N-acetylglucosaminyl-phosphatidylinositol de-N-acetylase	PsCam044277	N-acetylglucosaminyl phosphatidylinositol deacetylase	0.04202	0.0305	0.03252	0.06464	0.0794	0.07791	0.07603	0.05244	0.0961	0.0375	0.01772	0.04926	0.0656	0.1096	0.06461	0.034	0.064	0.0399	0.05619	0.04984	http://bios.dijon.inra.fr/FATAL/cgi/PsUniLowCopy.cgi?__wb_url=4edoc068edoc068edocPD28edocW828edoc328edocD28edocT068edoc37edocAD28edocTC38edoc0U328edoc9I928edoc79TD28edoc71edocLD28edocF928edocD528edocG6IA6C38edoc5edoc1edoc5F28edocND58edoc6A38edocSD28edoc79SD58edocE8WD58edocU7K	http://bios.dijon.inra.fr/FATAL/cgi/PsUniLowCopy.cgi?__wb_url=4edoc068edocC38edocSD28edoc5edoc4edocR0328edocD28edocPT68328edocD28edoc728edoc4D58edocXV7edocID28edocWC38edocED28edocV8A9RC38edocAQ2edoc1edoc128edoc5F7edocE1edoc4F28edocUY69MD58edocE7edocI528edoc67edoc3edoc928edocV1edoc3edocD58edocE928edocM4edocS528edoc2edoc7edocT528edoc49N5V1D58edocXV7edocI1W8N5G93edoc928edocV1edoc3edocD58edocE928edoc…
Medtr4g094540	NBS-LRR type disease resistance protein	PsCam035829	Disease resistance protein	0.000895	0.00101	0.00113	0.00423	0.00444	0.00383	0.00236	0.00165	0.00673	0.000961	0.00036	0.00095	0.00524	0.00582	0.00517	0.000768	0.00216	0.00327	0.00302	0.00315	http://bios.dijon.inra.fr/FATAL/cgi/PsUniLowCopy.cgi?__wb_url=4edoc068edoc068edoc0E28edocR048edoc3D28edocS068edoc37edocAD28edocTC38edoc0U328edoc9I928edoc79TD28edoc71edocLD28edocF928edocB28edoc94A38edocF28edocA71edoc5edoc1edoc5F28edocND58edoc6A38edocSD28edoc79SD58edocE8WD58edocU7K	http://bios.dijon.inra.fr/FATAL/cgi/PsUniLowCopy.cgi?__wb_url=4edoc068edocDCC28edoc5edoc4edocX4SC28edocPT68328edocD28edoc728edoc4D58edocXV7edocID28edocWC38edocED28edocV8A9RC38edocAQ2edoc1edoc128edoc5F7edocE1edoc4F28edocUY69MD58edocE7edocI528edoc67edoc3edoc928edocV1edoc3edocD58edocE928edocM4edocS528edoc2edoc7edocT528edoc49N5V1D58edocXV7edocI1W8N5G93edoc928edocV1edoc3edocD58edocE928edocB28edoc94A38…
Medtr4g094542	phosphatase 2C family protein	PsCam023665	Protein phosphatase 2C-related; Protein phosphatase 2C	8e-05	0	0	8e-05	0	0	0	6e-05	0	0.00016	0.00517	0.00079	5e-05	0	0	9e-05	0	0.00044	0	0.00012	http://bios.dijon.inra.fr/FATAL/cgi/PsUniLowCopy.cgi?__wb_url=4edoc068edoc068edoc0D28edocV8SC28edocR068edoc37edocAD28edocTC38edoc0U328edoc9I928edoc79TD28edoc71edocLD28edocF928edoc0A328edocC28edocH1edoc528edoc55edoc1edoc5F28edocND58edoc6A38edocSD28edoc79SD58edocE8WD58edocU7K	http://bios.dijon.inra.fr/FATAL/cgi/PsUniLowCopy.cgi?__wb_url=4edoc068edoc4CD28edoc5edoc4edocVC28edocCC28edocPT68328edocD28edoc728edoc4D58edocXV7edocID28edocWC38edocED28edocV8A9RC38edocAQ2edoc1edoc128edoc5F7edocE1edoc4F28edocUY69MD58edocE7edocI528edoc67edoc3edoc928edocV1edoc3edocD58edocE928edocM4edocS528edoc2edoc7edocT528edoc49N5V1D58edocXV7edocI1W8N5G93edoc928edocV1edoc3edocD58edocE928edoc0A328e…
Medtr4g094545	small RNA methyltransferase	PsCam048845	Methyltransferase type 11	0.00219	0.00756	0.00416	0.0046	0.00464	0.00272	0.00202	0.00148	0.00661	0.00299	0.00138	0.00319	0.00469	0.00694	0.00495	0.00326	0.00655	0.00553	0.0095	0.00454	http://bios.dijon.inra.fr/FATAL/cgi/PsUniLowCopy.cgi?__wb_url=4edoc068edoc068edoc0D28edocT048edoc328edocE28edocT068edoc37edocAD28edocTC38edoc0U328edoc9I928edoc79TD28edoc71edocLD28edocF928edoc6928edocSC38edoc328edocAE65edoc1edoc5F28edocND58edoc6A38edocSD28edoc79SD58edocE8WD58edocU7K	http://bios.dijon.inra.fr/FATAL/cgi/PsUniLowCopy.cgi?__wb_url=4edoc068edoc4328edocD28edoc5edoc4edocX048edoc328edocD28edocPT68328edocD28edoc728edoc4D58edocXV7edocID28edocWC38edocED28edocV8A9RC38edocAQ2edoc1edoc128edoc5F7edocE1edoc4F28edocUY69MD58edocE7edocI528edoc67edoc3edoc928edocV1edoc3edocD58edocE928edocM4edocS528edoc2edoc7edocT528edoc49N5V1D58edocXV7edocI1W8N5G93edoc928edocV1edoc3edocD58edocE9…
Medtr4g094548	stress up-regulated Nod 19 protein	PsCam060132	Stress up-regulated Nod 19	0.01008	0.00369	0.00826	0.01317	0.09795	0.02691	0.06514	0.032	0.2287	0.0073	0.02301	0.01612	0.1055	0.1374	0.02332	0.01675	0.27053	0.02028	0.1665	0.02115	http://bios.dijon.inra.fr/FATAL/cgi/PsUniLowCopy.cgi?__wb_url=4edoc068edoc068edoc048edocC28edocS428edoc328edocC28edocV068edoc37edocAD28edocTC38edoc0U328edoc9I928edoc79TD28edoc71edocLD28edocF928edoc728edoc13D28edoc8Q485edoc1edoc5F28edocND58edoc6A38edocSD28edoc79SD58edocE8WD58edocU7K	http://bios.dijon.inra.fr/FATAL/cgi/PsUniLowCopy.cgi?__wb_url=4edoc068edoc828edocSC28edoc5edoc4edocQ068edocCD28edocPT68328edocD28edoc728edoc4D58edocXV7edocID28edocWC38edocED28edocV8A9RC38edocAQ2edoc1edoc128edoc5F7edocE1edoc4F28edocUY69MD58edocE7edocI528edoc67edoc3edoc928edocV1edoc3edocD58edocE928edocM4edocS528edoc2edoc7edocT528edoc49N5V1D58edocXV7edocI1W8N5G93edoc928edocV1edoc3edocD58edocE928edoc…
Medtr4g094550	stress up-regulated Nod 19 protein	PsCam060132	Stress up-regulated Nod 19	0.01008	0.00369	0.00826	0.01317	0.09795	0.02691	0.06514	0.032	0.2287	0.0073	0.02301	0.01612	0.1055	0.1374	0.02332	0.01675	0.27053	0.02028	0.1665	0.02115	http://bios.dijon.inra.fr/FATAL/cgi/PsUniLowCopy.cgi?__wb_url=4edoc068edoc068edoc048edocC28edocS428edoc328edocC28edocV068edoc37edocAD28edocTC38edoc0U328edoc9I928edoc79TD28edoc71edocLD28edocF928edoc728edoc13D28edoc8Q485edoc1edoc5F28edocND58edoc6A38edocSD28edoc79SD58edocE8WD58edocU7K	http://bios.dijon.inra.fr/FATAL/cgi/PsUniLowCopy.cgi?__wb_url=4edoc068edoc828edocSC28edoc5edoc4edocQ068edocCD28edocPT68328edocD28edoc728edoc4D58edocXV7edocID28edocWC38edocED28edocV8A9RC38edocAQ2edoc1edoc128edoc5F7edocE1edoc4F28edocUY69MD58edocE7edocI528edoc67edoc3edoc928edocV1edoc3edocD58edocE928edocM4edocS528edoc2edoc7edocT528edoc49N5V1D58edocXV7edocI1W8N5G93edoc928edocV1edoc3edocD58edocE928edoc…
Medtr4g094555	stress up-regulated Nod 19 protein	PsCam060132	Stress up-regulated Nod 19	0.01008	0.00369	0.00826	0.01317	0.09795	0.02691	0.06514	0.032	0.2287	0.0073	0.02301	0.01612	0.1055	0.1374	0.02332	0.01675	0.27053	0.02028	0.1665	0.02115	http://bios.dijon.inra.fr/FATAL/cgi/PsUniLowCopy.cgi?__wb_url=4edoc068edoc068edoc048edocC28edocS428edoc328edocC28edocV068edoc37edocAD28edocTC38edoc0U328edoc9I928edoc79TD28edoc71edocLD28edocF928edoc728edoc13D28edoc8Q485edoc1edoc5F28edocND58edoc6A38edocSD28edoc79SD58edocE8WD58edocU7K	http://bios.dijon.inra.fr/FATAL/cgi/PsUniLowCopy.cgi?__wb_url=4edoc068edoc828edocSC28edoc5edoc4edocQ068edocCD28edocPT68328edocD28edoc728edoc4D58edocXV7edocID28edocWC38edocED28edocV8A9RC38edocAQ2edoc1edoc128edoc5F7edocE1edoc4F28edocUY69MD58edocE7edocI528edoc67edoc3edoc928edocV1edoc3edocD58edocE928edocM4edocS528edoc2edoc7edocT528edoc49N5V1D58edocXV7edocI1W8N5G93edoc928edocV1edoc3edocD58edocE928edoc…
Medtr4g094560	stress up-regulated Nod 19 protein	PsCam060132	Stress up-regulated Nod 19	0.01008	0.00369	0.00826	0.01317	0.09795	0.02691	0.06514	0.032	0.2287	0.0073	0.02301	0.01612	0.1055	0.1374	0.02332	0.01675	0.27053	0.02028	0.1665	0.02115	http://bios.dijon.inra.fr/FATAL/cgi/PsUniLowCopy.cgi?__wb_url=4edoc068edoc068edoc048edocC28edocS428edoc328edocC28edocV068edoc37edocAD28edocTC38edoc0U328edoc9I928edoc79TD28edoc71edocLD28edocF928edoc728edoc13D28edoc8Q485edoc1edoc5F28edocND58edoc6A38edocSD28edoc79SD58edocE8WD58edocU7K	http://bios.dijon.inra.fr/FATAL/cgi/PsUniLowCopy.cgi?__wb_url=4edoc068edoc828edocSC28edoc5edoc4edocQ068edocCD28edocPT68328edocD28edoc728edoc4D58edocXV7edocID28edocWC38edocED28edocV8A9RC38edocAQ2edoc1edoc128edoc5F7edocE1edoc4F28edocUY69MD58edocE7edocI528edoc67edoc3edoc928edocV1edoc3edocD58edocE928edocM4edocS528edoc2edoc7edocT528edoc49N5V1D58edocXV7edocI1W8N5G93edoc928edocV1edoc3edocD58edocE928edoc…
Medtr4g094562	stress up-regulated Nod 19 protein	PsCam060132	Stress up-regulated Nod 19	0.01008	0.00369	0.00826	0.01317	0.09795	0.02691	0.06514	0.032	0.2287	0.0073	0.02301	0.01612	0.1055	0.1374	0.02332	0.01675	0.27053	0.02028	0.1665	0.02115	http://bios.dijon.inra.fr/FATAL/cgi/PsUniLowCopy.cgi?__wb_url=4edoc068edoc068edoc048edocC28edocS428edoc328edocC28edocV068edoc37edocAD28edocTC38edoc0U328edoc9I928edoc79TD28edoc71edocLD28edocF928edoc728edoc13D28edoc8Q485edoc1edoc5F28edocND58edoc6A38edocSD28edoc79SD58edocE8WD58edocU7K	http://bios.dijon.inra.fr/FATAL/cgi/PsUniLowCopy.cgi?__wb_url=4edoc068edoc828edocSC28edoc5edoc4edocQ068edocCD28edocPT68328edocD28edoc728edoc4D58edocXV7edocID28edocWC38edocED28edocV8A9RC38edocAQ2edoc1edoc128edoc5F7edocE1edoc4F28edocUY69MD58edocE7edocI528edoc67edoc3edoc928edocV1edoc3edocD58edocE928edocM4edocS528edoc2edoc7edocT528edoc49N5V1D58edocXV7edocI1W8N5G93edoc928edocV1edoc3edocD58edocE928edoc…
Medtr4g094565	stress up-regulated Nod 19 protein	PsCam060132	Stress up-regulated Nod 19	0.01008	0.00369	0.00826	0.01317	0.09795	0.02691	0.06514	0.032	0.2287	0.0073	0.02301	0.01612	0.1055	0.1374	0.02332	0.01675	0.27053	0.02028	0.1665	0.02115	http://bios.dijon.inra.fr/FATAL/cgi/PsUniLowCopy.cgi?__wb_url=4edoc068edoc068edoc048edocC28edocS428edoc328edocC28edocV068edoc37edocAD28edocTC38edoc0U328edoc9I928edoc79TD28edoc71edocLD28edocF928edoc728edoc13D28edoc8Q485edoc1edoc5F28edocND58edoc6A38edocSD28edoc79SD58edocE8WD58edocU7K	http://bios.dijon.inra.fr/FATAL/cgi/PsUniLowCopy.cgi?__wb_url=4edoc068edoc828edocSC28edoc5edoc4edocQ068edocCD28edocPT68328edocD28edoc728edoc4D58edocXV7edocID28edocWC38edocED28edocV8A9RC38edocAQ2edoc1edoc128edoc5F7edocE1edoc4F28edocUY69MD58edocE7edocI528edoc67edoc3edoc928edocV1edoc3edocD58edocE928edocM4edocS528edoc2edoc7edocT528edoc49N5V1D58edocXV7edocI1W8N5G93edoc928edocV1edoc3edocD58edocE928edoc…
Medtr4g094570	stress up-regulated Nod 19 protein	PsCam060132	Stress up-regulated Nod 19	0.01008	0.00369	0.00826	0.01317	0.09795	0.02691	0.06514	0.032	0.2287	0.0073	0.02301	0.01612	0.1055	0.1374	0.02332	0.01675	0.27053	0.02028	0.1665	0.02115	http://bios.dijon.inra.fr/FATAL/cgi/PsUniLowCopy.cgi?__wb_url=4edoc068edoc068edoc048edocC28edocS428edoc328edocC28edocV068edoc37edocAD28edocTC38edoc0U328edoc9I928edoc79TD28edoc71edocLD28edocF928edoc728edoc13D28edoc8Q485edoc1edoc5F28edocND58edoc6A38edocSD28edoc79SD58edocE8WD58edocU7K	http://bios.dijon.inra.fr/FATAL/cgi/PsUniLowCopy.cgi?__wb_url=4edoc068edoc828edocSC28edoc5edoc4edocQ068edocCD28edocPT68328edocD28edoc728edoc4D58edocXV7edocID28edocWC38edocED28edocV8A9RC38edocAQ2edoc1edoc128edoc5F7edocE1edoc4F28edocUY69MD58edocE7edocI528edoc67edoc3edoc928edocV1edoc3edocD58edocE928edocM4edocS528edoc2edoc7edocT528edoc49N5V1D58edocXV7edocI1W8N5G93edoc928edocV1edoc3edocD58edocE928edoc…
Medtr4g094572	S-adenosyl-L-methionine-dependent methyltransferase	PsCam035878	Protein of unknown function DUF248, methyltransferase putative	0.029927	0.01876	0.04407	0.02457	0.02053	0.02735	0.02818	0.03121	0.02677	0.025936	0.0438	0.0269	0.03147	0.02357	0.0234	0.02371	0.03435	0.03661	0.05444	0.02879	http://bios.dijon.inra.fr/FATAL/cgi/PsUniLowCopy.cgi?__wb_url=4edoc068edoc068edoc068edocE28edocW048edoc3D28edocS068edoc37edocAD28edocTC38edoc0U328edoc9I928edoc79TD28edoc71edocLD28edocF928edocMQ61edocGE405edoc1edoc5F28edocND58edoc6A38edocSD28edoc79SD58edocE8WD58edocU7K	http://bios.dijon.inra.fr/FATAL/cgi/PsUniLowCopy.cgi?__wb_url=4edoc068edoc048edocSD28edoc5edoc4edocX4SC28edocPT68328edocD28edoc728edoc4D58edocXV7edocID28edocWC38edocED28edocV8A9RC38edocAQ2edoc1edoc128edoc5F7edocE1edoc4F28edocUY69MD58edocE7edocI528edoc67edoc3edoc928edocV1edoc3edocD58edocE928edocM4edocS528edoc2edoc7edocT528edoc49N5V1D58edocXV7edocI1W8N5G93edoc928edocV1edoc3edocD58edocE928edocMQ61ed…
Medtr4g094578	phosphate carrier protein	PsCam016921	-	0.01687	0.00825	0.00579	0.01981	0.03134	0.01679	0.01885	0.01356	0.04065	0.01795	0.01117	0.02339	0.02241	0.03222	0.02761	0.00992	0.02709	0.01133	0.03775	0.01368	http://bios.dijon.inra.fr/FATAL/cgi/PsUniLowCopy.cgi?__wb_url=4edoc068edoc068edoc0C28edocRDCD28edocQ068edoc37edocAD28edocTC38edoc0U328edoc9I928edoc79TD28edoc71edocLD28edocF928edoc61edocF2H128edoc328edocC28edoc5edoc1edoc5F28edocND58edoc6A38edocSD28edoc79SD58edocE8WD58edocU7K	http://bios.dijon.inra.fr/FATAL/cgi/PsUniLowCopy.cgi?__wb_url=4edoc068edoc428edocCC28edoc5edoc4edocY83C28edocPT68328edocD28edoc728edoc4D58edocXV7edocID28edocWC38edocED28edocV8A9RC38edocAQ2edoc1edoc128edoc5F7edocE1edoc4F28edocUY69MD58edocE7edocI528edoc67edoc3edoc928edocV1edoc3edocD58edocE928edocM4edocS528edoc2edoc7edocT528edoc49N5V1D58edocXV7edocI1W8N5G93edoc928edocV1edoc3edocD58edocE928edoc61edoc…
Medtr4g094580	double-stranded DNA-binding-like protein	PsCam052347	DNA-binding TFAR19-related protein	0.29566	0.16958	0.16407	0.51562	0.5737	0.20086	0.20889	0.22173	0.58842	0.26645	0.33225	0.31811	0.57575	0.5905	0.45845	0.24522	0.32893	0.22786	0.25305	0.27583	http://bios.dijon.inra.fr/FATAL/cgi/PsUniLowCopy.cgi?__wb_url=4edoc068edoc068edocPD28edocTC28edocCC28edocU068edoc37edocAD28edocTC38edoc0U328edoc9I928edoc79TD28edoc71edocLD28edocF928edoc6928edocSC38edoc328edocAE65edoc1edoc5F28edocND58edoc6A38edocSD28edoc79SD58edocE8WD58edocU7K	http://bios.dijon.inra.fr/FATAL/cgi/PsUniLowCopy.cgi?__wb_url=4edoc068edocC38edoc328edocD28edoc5edoc4edocS828edoc3D28edocPT68328edocD28edoc728edoc4D58edocXV7edocID28edocWC38edocED28edocV8A9RC38edocAQ2edoc1edoc128edoc5F7edocE1edoc4F28edocUY69MD58edocE7edocI528edoc67edoc3edoc928edocV1edoc3edocD58edocE928edocM4edocS528edoc2edoc7edocT528edoc49N5V1D58edocXV7edocI1W8N5G93edoc928edocV1edoc3edocD58edocE9…
Medtr4g094582	outward rectifying potassium channel protein	PsCam056348	EF-hand-like domain; Ion transport 2	0	0	0	0	0	0	0	0	0	0	0	0	0	0	0	0	0	0	0	0	http://bios.dijon.inra.fr/FATAL/cgi/PsUniLowCopy.cgi?__wb_url=4edoc068edoc068edoc068edocE28edocTC28edocCD28edocU068edoc37edocAD28edocTC38edoc0U328edoc9I928edoc79TD28edoc71edocLD28edocF928edocB28edoc94A38edocF28edocA71edoc5edoc1edoc5F28edocND58edoc6A38edocSD28edoc79SD58edocE8WD58edocU7K	http://bios.dijon.inra.fr/FATAL/cgi/PsUniLowCopy.cgi?__wb_url=4edoc068edoc048edoc328edocD28edoc5edoc4edocS83D28edocPT68328edocD28edoc728edoc4D58edocXV7edocID28edocWC38edocED28edocV8A9RC38edocAQ2edoc1edoc128edoc5F7edocE1edoc4F28edocUY69MD58edocE7edocI528edoc67edoc3edoc928edocV1edoc3edocD58edocE928edocM4edocS528edoc2edoc7edocT528edoc49N5V1D58edocXV7edocI1W8N5G93edoc928edocV1edoc3edocD58edocE928edoc…
Medtr4g094588	WRKY family transcription factor	PsCam046173	DNA-binding WRKY	0.0142	0.00021	0.00031	0.00381	0.00219	0.01384	0.01009	0.0225	0.0026	0.01602	0.00141	0.03082	0.00644	0.00403	0.00335	0.00741	0.00011	0.0009	0	0.00163	http://bios.dijon.inra.fr/FATAL/cgi/PsUniLowCopy.cgi?__wb_url=4edoc068edoc068edocPC28edocW428edocCD28edocT068edoc37edocAD28edocTC38edoc0U328edoc9I928edoc79TD28edoc71edocLD28edocF928edoc728edoc13D28edoc8Q485edoc1edoc5F28edocND58edoc6A38edocSD28edoc79SD58edocE8WD58edocU7K	http://bios.dijon.inra.fr/FATAL/cgi/PsUniLowCopy.cgi?__wb_url=4edoc068edocC28edocSD28edoc5edoc4edocQ8328edocD28edocPT68328edocD28edoc728edoc4D58edocXV7edocID28edocWC38edocED28edocV8A9RC38edocAQ2edoc1edoc128edoc5F7edocE1edoc4F28edocUY69MD58edocE7edocI528edoc67edoc3edoc928edocV1edoc3edocD58edocE928edocM4edocS528edoc2edoc7edocT528edoc49N5V1D58edocXV7edocI1W8N5G93edoc928edocV1edoc3edocD58edocE928edoc…
Medtr4g094590	O-acetyltransferase family protein	PsCam033653	Cas1p-like	0.08	0.04071	0.04892	0.23167	0.0286	0.0399	0.03607	0.0349	0.0631	0.0836	0.0257	0.1089	0.15973	0.0379	0.10864	0.06441	0.08918	0.0874	0.0779	0.11074	http://bios.dijon.inra.fr/FATAL/cgi/PsUniLowCopy.cgi?__wb_url=4edoc068edoc068edocPC28edocU8SC28edocS068edoc37edocAD28edocTC38edoc0U328edoc9I928edoc79TD28edoc71edocLD28edocF928edocLAD1F28edocD28edoc428edocD28edoc5edoc1edoc5F28edocND58edoc6A38edocSD28edoc79SD58edocE8WD58edocU7K	http://bios.dijon.inra.fr/FATAL/cgi/PsUniLowCopy.cgi?__wb_url=4edoc068edocC28edoc3D28edoc5edoc4edocVC28edocSC28edocPT68328edocD28edoc728edoc4D58edocXV7edocID28edocWC38edocED28edocV8A9RC38edocAQ2edoc1edoc128edoc5F7edocE1edoc4F28edocUY69MD58edocE7edocI528edoc67edoc3edoc928edocV1edoc3edocD58edocE928edocM4edocS528edoc2edoc7edocT528edoc49N5V1D58edocXV7edocI1W8N5G93edoc928edocV1edoc3edocD58edocE928edoc…
Medtr4g094592	pentatricopeptide (PPR) repeat protein	PsCam036597	Tetratricopeptide-like helical	0.00081	0.00202	0.00122	0.00211	0.00317	0.00146	0.00133	0.00114	0.00337	0.0008	0.00112	0.00151	0.00275	0.00321	0.00238	0.00068	0.00148	0.00134	0.00138	0.00108	http://bios.dijon.inra.fr/FATAL/cgi/PsUniLowCopy.cgi?__wb_url=4edoc068edoc068edocPD28edocY4CD28edocS068edoc37edocAD28edocTC38edoc0U328edoc9I928edoc79TD28edoc71edocLD28edocF928edocK1328edoc7edocED28edocF65edoc1edoc5F28edocND58edoc6A38edocSD28edoc79SD58edocE8WD58edocU7K	http://bios.dijon.inra.fr/FATAL/cgi/PsUniLowCopy.cgi?__wb_url=4edoc068edocC38edoc3E28edoc5edoc4edocU8SC28edocPT68328edocD28edoc728edoc4D58edocXV7edocID28edocWC38edocED28edocV8A9RC38edocAQ2edoc1edoc128edoc5F7edocE1edoc4F28edocUY69MD58edocE7edocI528edoc67edoc3edoc928edocV1edoc3edocD58edocE928edocM4edocS528edoc2edoc7edocT528edoc49N5V1D58edocXV7edocI1W8N5G93edoc928edocV1edoc3edocD58edocE928edocK1328e…
Medtr4g094595	starch synthase IV	PsCam044965	Glycogen/starch synthases, ADP-glucose type	0.00999	0.01075	0.01105	0.04522	0.18981	0.045	0.048	0.028	0.3918	0.0144	0.015	0.0152	0.1319	0.226	0.08588	0.00752	0.0274	0.09766	0.02234	0.07855	http://bios.dijon.inra.fr/FATAL/cgi/PsUniLowCopy.cgi?__wb_url=4edoc068edoc068edoc0D28edocVD328edocD28edocT068edoc37edocAD28edocTC38edoc0U328edoc9I928edoc79TD28edoc71edocLD28edocF928edoc728edocQT7edocP828edoc2edoc55edoc1edoc5F28edocND58edoc6A38edocSD28edoc79SD58edocE8WD58edocU7K	http://bios.dijon.inra.fr/FATAL/cgi/PsUniLowCopy.cgi?__wb_url=4edoc068edoc4CD28edoc5edoc4edocY0328edocD28edocPT68328edocD28edoc728edoc4D58edocXV7edocID28edocWC38edocED28edocV8A9RC38edocAQ2edoc1edoc128edoc5F7edocE1edoc4F28edocUY69MD58edocE7edocI528edoc67edoc3edoc928edocV1edoc3edocD58edocE928edocM4edocS528edoc2edoc7edocT528edoc49N5V1D58edocXV7edocI1W8N5G93edoc928edocV1edoc3edocD58edocE928edoc728edo…
Medtr4g094598	ribosomal protein S8	PsCam005651	Ribosomal protein S8	0.19038	0.28983	0.18484	0.15971	0.20873	0.27233	0.18325	0.1429	0.16627	0.16073	0.24056	0.20679	0.16614	0.25767	0.15555	0.20255	0.21411	0.19671	0.22397	0.19508	http://bios.dijon.inra.fr/FATAL/cgi/PsUniLowCopy.cgi?__wb_url=4edoc068edoc068edoc0C28edocU83D28edocP068edoc37edocAD28edocTC38edoc0U328edoc9I928edoc79TD28edoc71edocLD28edocF928edocD528edocG6IA6C38edoc5edoc1edoc5F28edocND58edoc6A38edocSD28edoc79SD58edocE8WD58edocU7K	http://bios.dijon.inra.fr/FATAL/cgi/PsUniLowCopy.cgi?__wb_url=4edoc068edoc428edoc3D28edoc5edoc4edocV4328edocC28edocPT68328edocD28edoc728edoc4D58edocXV7edocID28edocWC38edocED28edocV8A9RC38edocAQ2edoc1edoc128edoc5F7edocE1edoc4F28edocUY69MD58edocE7edocI528edoc67edoc3edoc928edocV1edoc3edocD58edocE928edocM4edocS528edoc2edoc7edocT528edoc49N5V1D58edocXV7edocI1W8N5G93edoc928edocV1edoc3edocD58edocE928edoc…
Medtr4g094600	u6 snRNA-associated-like-Smprotein	PsCam021415	Like-Sm ribonucleoprotein (LSM) domain	0.07101	0.11301	0.09579	0.07607	0.16017	0.07064	0.06957	0.0912	0.16967	0.06515	0.0659	0.07109	0.10055	0.20016	0.0805	0.08654	0.11455	0.08601	0.10871	0.12196	http://bios.dijon.inra.fr/FATAL/cgi/PsUniLowCopy.cgi?__wb_url=4edoc068edoc068edoc0D28edocQ03C28edocR068edoc37edocAD28edocTC38edoc0U328edoc9I928edoc79TD28edoc71edocLD28edocF928edocD528edocG6IA6C38edoc5edoc1edoc5F28edocND58edoc6A38edocSD28edoc79SD58edocE8WD58edocU7K	http://bios.dijon.inra.fr/FATAL/cgi/PsUniLowCopy.cgi?__wb_url=4edoc068edoc43C28edoc5edoc4edocT428edocCC28edocPT68328edocD28edoc728edoc4D58edocXV7edocID28edocWC38edocED28edocV8A9RC38edocAQ2edoc1edoc128edoc5F7edocE1edoc4F28edocUY69MD58edocE7edocI528edoc67edoc3edoc928edocV1edoc3edocD58edocE928edocM4edocS528edoc2edoc7edocT528edoc49N5V1D58edocXV7edocI1W8N5G93edoc928edocV1edoc3edocD58edocE928edocD528ed…
Medtr4g094602	metal+transporter+Nramp6 protein	PsCam012243	Natural resistance-associated macrophage protein	0.84975	0.00056	0.00074	0.00026	0.0005	0.1779	0.188	0.0849	0.0043	0.90815	0.0002	0.14691	0.0005	0.0119	0.00025	0.0307	0.00115	0.0009	0.00997	0.0025	http://bios.dijon.inra.fr/FATAL/cgi/PsUniLowCopy.cgi?__wb_url=4edoc068edoc068edocPC28edocT828edocCC28edocQ068edoc37edocAD28edocTC38edoc0U328edoc9I928edoc79TD28edoc71edocLD28edocF928edoc652edoc5QIDE38edoc5edoc1edoc5F28edocND58edoc6A38edocSD28edoc79SD58edocE8WD58edocU7K	http://bios.dijon.inra.fr/FATAL/cgi/PsUniLowCopy.cgi?__wb_url=4edoc068edocC28edoc328edocD28edoc5edoc4edocR828edoc3C28edocPT68328edocD28edoc728edoc4D58edocXV7edocID28edocWC38edocED28edocV8A9RC38edocAQ2edoc1edoc128edoc5F7edocE1edoc4F28edocUY69MD58edocE7edocI528edoc67edoc3edoc928edocV1edoc3edocD58edocE928edocM4edocS528edoc2edoc7edocT528edoc49N5V1D58edocXV7edocI1W8N5G93edoc928edocV1edoc3edocD58edocE9…
Medtr4g094605	light-harvesting complex I chlorophyll A/B-binding protein	PsCam011419	Chlorophyll A-B binding protein; ;	0.09063	5.70524	8.11028	6.11599	37.761	0.03046	0.01301	0.05868	31.4681	0.06331	0.92512	0.02937	16.8308	41.5592	7.61977	0.05395	7.23934	20.7433	0.93527	26.2589	http://bios.dijon.inra.fr/FATAL/cgi/PsUniLowCopy.cgi?__wb_url=4edoc068edoc068edoc0E28edocQ03C28edocQ068edoc37edocAD28edocTC38edoc0U328edoc9I928edoc79TD28edoc71edocLD28edocF928edocG1CE38edocK528edoc755edoc1edoc5F28edocND58edoc6A38edocSD28edoc79SD58edocE8WD58edocU7K	http://bios.dijon.inra.fr/FATAL/cgi/PsUniLowCopy.cgi?__wb_url=4edoc068edocD3C28edoc5edoc4edocT428edoc3C28edocPT68328edocD28edoc728edoc4D58edocXV7edocID28edocWC38edocED28edocV8A9RC38edocAQ2edoc1edoc128edoc5F7edocE1edoc4F28edocUY69MD58edocE7edocI528edoc67edoc3edoc928edocV1edoc3edocD58edocE928edocM4edocS528edoc2edoc7edocT528edoc49N5V1D58edocXV7edocI1W8N5G93edoc928edocV1edoc3edocD58edocE928edocG1CE38…
Medtr4g094608	hypothetical protein	PsCam045538	-	0.00104	0.03598	0.01779	0.02287	0.04769	0.001	0.001	0.0014	0.20991	0.00082	0.00347	0.00212	0.05036	0.2043	0.02533	0.00163	0.0315	0.02871	0.01001	0.02903	http://bios.dijon.inra.fr/FATAL/cgi/PsUniLowCopy.cgi?__wb_url=4edoc068edoc068edoc068edocE28edocS43D28edocT068edoc37edocAD28edocTC38edoc0U328edoc9I928edoc79TD28edoc71edocLD28edocF928edocG1CE38edocK528edoc755edoc1edoc5F28edocND58edoc6A38edocSD28edoc79SD58edocE8WD58edocU7K	http://bios.dijon.inra.fr/FATAL/cgi/PsUniLowCopy.cgi?__wb_url=4edoc068edoc048edocSC28edoc5edoc4edocU4328edocD28edocPT68328edocD28edoc728edoc4D58edocXV7edocID28edocWC38edocED28edocV8A9RC38edocAQ2edoc1edoc128edoc5F7edocE1edoc4F28edocUY69MD58edocE7edocI528edoc67edoc3edoc928edocV1edoc3edocD58edocE928edocM4edocS528edoc2edoc7edocT528edoc49N5V1D58edocXV7edocI1W8N5G93edoc928edocV1edoc3edocD58edocE928edoc…
Medtr4g094610	LRR receptor-like kinase family protein	PsCam013019	Leucine-rich repeat-containing N-terminal domain, type 2; Toll-like receptor 7, leucine rich repeat-containing; Tyrosine-protein kinase, catalytic domain; MAP/microtubule affinity-regulating kinase 3	0.0031	0.00099	0.00116	0.00393	0.01214	0.0026	0.0018	0.002	0.01866	0.00346	0.00033	0.00848	0.00819	0.01857	0.00433	0.00118	0.0006	0.00349	0.0002	0.00744	http://bios.dijon.inra.fr/FATAL/cgi/PsUniLowCopy.cgi?__wb_url=4edoc068edoc068edoc0E28edocQ068edocSC28edocQ068edoc37edocAD28edocTC38edoc0U328edoc9I928edoc79TD28edoc71edocLD28edocF928edocD28edocEF7edocC9728edocC28edoc5edoc1edoc5F28edocND58edoc6A38edocSD28edoc79SD58edocE8WD58edocU7K	http://bios.dijon.inra.fr/FATAL/cgi/PsUniLowCopy.cgi?__wb_url=4edoc068edocD3C28edoc5edoc4edocPC28edoc3C28edocPT68328edocD28edoc728edoc4D58edocXV7edocID28edocWC38edocED28edocV8A9RC38edocAQ2edoc1edoc128edoc5F7edocE1edoc4F28edocUY69MD58edocE7edocI528edoc67edoc3edoc928edocV1edoc3edocD58edocE928edocM4edocS528edoc2edoc7edocT528edoc49N5V1D58edocXV7edocI1W8N5G93edoc928edocV1edoc3edocD58edocE928edocD28edo…
Medtr4g094612	TPX2 (targeting protein for Xklp2) family protein, putative	PsCam043811	Xklp2 targeting protein	0.02766	0	0.00028	0.18502	0	0	0.0006	0.0043	0.00665	0.02244	0.0014	0.03557	0.10418	0.00269	0.03669	0.02462	0.00653	0.0341	0	0.05701	http://bios.dijon.inra.fr/FATAL/cgi/PsUniLowCopy.cgi?__wb_url=4edoc068edoc068edoc0C28edocQ048edocSC28edocT068edoc37edocAD28edocTC38edoc0U328edoc9I928edoc79TD28edoc71edocLD28edocF928edocQHF0P528edoc428edoc7edoc5edoc1edoc5F28edocND58edoc6A38edocSD28edoc79SD58edocE8WD58edocU7K	http://bios.dijon.inra.fr/FATAL/cgi/PsUniLowCopy.cgi?__wb_url=4edoc068edoc428edoc3C28edoc5edoc4edocXC28edoc328edocD28edocPT68328edocD28edoc728edoc4D58edocXV7edocID28edocWC38edocED28edocV8A9RC38edocAQ2edoc1edoc128edoc5F7edocE1edoc4F28edocUY69MD58edocE7edocI528edoc67edoc3edoc928edocV1edoc3edocD58edocE928edocM4edocS528edoc2edoc7edocT528edoc49N5V1D58edocXV7edocI1W8N5G93edoc928edocV1edoc3edocD58edocE9…
Medtr4g094615	Serine/Threonine-kinase rio2	PsCam051038	RIO2 kinase, winged helix, N-terminal; Serine/threonine-protein kinase Rio1	0.04496	0.04407	0.03154	0.06572	0.0847	0.05815	0.04406	0.05993	0.1227	0.04354	0.04807	0.05823	0.08281	0.1069	0.07011	0.03791	0.04459	0.04068	0.04643	0.0424	http://bios.dijon.inra.fr/FATAL/cgi/PsUniLowCopy.cgi?__wb_url=4edoc068edoc068edoc068edocE28edocS068edoc3C28edocU068edoc37edocAD28edocTC38edoc0U328edoc9I928edoc79TD28edoc71edocLD28edocF928edocVC58edoc428edoc401edoc328edoc65edoc1edoc5F28edocND58edoc6A38edocSD28edoc79SD58edocE8WD58edocU7K	http://bios.dijon.inra.fr/FATAL/cgi/PsUniLowCopy.cgi?__wb_url=4edoc068edoc048edocSC28edoc5edoc4edocP428edoc3D28edocPT68328edocD28edoc728edoc4D58edocXV7edocID28edocWC38edocED28edocV8A9RC38edocAQ2edoc1edoc128edoc5F7edocE1edoc4F28edocUY69MD58edocE7edocI528edoc67edoc3edoc928edocV1edoc3edocD58edocE928edocM4edocS528edoc2edoc7edocT528edoc49N5V1D58edocXV7edocI1W8N5G93edoc928edocV1edoc3edocD58edocE928edoc…
Medtr4g094620	hypothetical protein	PsCam043905	-	0.89615	0.00595	0.00204	4.60362	19.1471	0.00482	0.00213	0.56138	42.2926	0.59898	0.6461	1.30612	22.3139	18.5996	1.4606	0.20916	0.42909	2.1645	0	3.77996	http://bios.dijon.inra.fr/FATAL/cgi/PsUniLowCopy.cgi?__wb_url=4edoc068edoc068edoc0D28edocPDSC28edocT068edoc37edocAD28edocTC38edoc0U328edoc9I928edoc79TD28edoc71edocLD28edocF928edocG1CE38edocK528edoc755edoc1edoc5F28edocND58edoc6A38edocSD28edoc79SD58edocE8WD58edocU7K	http://bios.dijon.inra.fr/FATAL/cgi/PsUniLowCopy.cgi?__wb_url=4edoc068edoc4328edocC28edoc5edoc4edocYC28edoc328edocD28edocPT68328edocD28edoc728edoc4D58edocXV7edocID28edocWC38edocED28edocV8A9RC38edocAQ2edoc1edoc128edoc5F7edocE1edoc4F28edocUY69MD58edocE7edocI528edoc67edoc3edoc928edocV1edoc3edocD58edocE928edocM4edocS528edoc2edoc7edocT528edoc49N5V1D58edocXV7edocI1W8N5G93edoc928edocV1edoc3edocD58edocE9…
Medtr4g094622	high mobility group (HMG)-box protein	PsCam001014	High mobility group, superfamily	0.0142	0.02594	0.01569	0.02666	0.02857	0.01431	0.01483	0.02137	0.06322	0.01518	0.02119	0.02244	0.03449	0.07012	0.02515	0.02061	0.03007	0.02705	0.01938	0.03286	http://bios.dijon.inra.fr/FATAL/cgi/PsUniLowCopy.cgi?__wb_url=4edoc068edoc068edoc068edocD28edocQ068edoc3C28edocP068edoc37edocAD28edocTC38edoc0U328edoc9I928edoc79TD28edoc71edocLD28edocF928edocK128edoc703edoc13E28edoc5edoc1edoc5F28edocND58edoc6A38edocSD28edoc79SD58edocE8WD58edocU7K	http://bios.dijon.inra.fr/FATAL/cgi/PsUniLowCopy.cgi?__wb_url=4edoc068edoc03C28edoc5edoc4edocP428edoc328edocC28edocPT68328edocD28edoc728edoc4D58edocXV7edocID28edocWC38edocED28edocV8A9RC38edocAQ2edoc1edoc128edoc5F7edocE1edoc4F28edocUY69MD58edocE7edocI528edoc67edoc3edoc928edocV1edoc3edocD58edocE928edocM4edocS528edoc2edoc7edocT528edoc49N5V1D58edocXV7edocI1W8N5G93edoc928edocV1edoc3edocD58edocE928edoc…
Medtr4g094625	thiamine monophosphate synthase	PsCam044214	Aldolase-type TIM barrel	0.00549	0.35871	0.19784	0.0783	0.4578	0.00421	0.00446	0.00514	0.4107	0.00627	0.01411	0.00432	0.2191	0.5329	0.13188	0.00506	0.15713	0.55675	0.05291	0.54966	http://bios.dijon.inra.fr/FATAL/cgi/PsUniLowCopy.cgi?__wb_url=4edoc068edoc068edoc068edocD28edocQ828edoc328edocD28edocT068edoc37edocAD28edocTC38edoc0U328edoc9I928edoc79TD28edoc71edocLD28edocF928edocK128edoc703edoc13E28edoc5edoc1edoc5F28edocND58edoc6A38edocSD28edoc79SD58edocE8WD58edocU7K	http://bios.dijon.inra.fr/FATAL/cgi/PsUniLowCopy.cgi?__wb_url=4edoc068edoc03C28edoc5edoc4edocR0328edocD28edocPT68328edocD28edoc728edoc4D58edocXV7edocID28edocWC38edocED28edocV8A9RC38edocAQ2edoc1edoc128edoc5F7edocE1edoc4F28edocUY69MD58edocE7edocI528edoc67edoc3edoc928edocV1edoc3edocD58edocE928edocM4edocS528edoc2edoc7edocT528edoc49N5V1D58edocXV7edocI1W8N5G93edoc928edocV1edoc3edocD58edocE928edocK128ed…
Medtr4g094628	calcium ion-binding protein, putative	PsCam011620	-	0.00098	0.00011	5e-05	0.00115	0	0	0.00026	0.00085	0	0.00197	0	0.00214	0	0	0.00033	0.0004	0.00018	0.0002	0	0	http://bios.dijon.inra.fr/FATAL/cgi/PsUniLowCopy.cgi?__wb_url=4edoc068edoc068edoc068edocC28edocR83C28edocQ068edoc37edocAD28edocTC38edoc0U328edoc9I928edoc79TD28edoc71edocLD28edocF928edocSIF37128edoc728edoc7edoc5edoc1edoc5F28edocND58edoc6A38edocSD28edoc79SD58edocE8WD58edocU7K	http://bios.dijon.inra.fr/FATAL/cgi/PsUniLowCopy.cgi?__wb_url=4edoc068edoc068edocCC28edoc5edoc4edocV428edoc3C28edocPT68328edocD28edoc728edoc4D58edocXV7edocID28edocWC38edocED28edocV8A9RC38edocAQ2edoc1edoc128edoc5F7edocE1edoc4F28edocUY69MD58edocE7edocI528edoc67edoc3edoc928edocV1edoc3edocD58edocE928edocM4edocS528edoc2edoc7edocT528edoc49N5V1D58edocXV7edocI1W8N5G93edoc928edocV1edoc3edocD58edocE928edoc…
Medtr4g094630	transmembrane protein, putative
Medtr4g094632	MADS-box transcription factor family protein
Medtr4g094635	transmembrane protein, putative
Medtr4g094638	MADS-box transcription factor family protein
Medtr4g096650	plant/F17J16-140 protein	PsCam016859	-	0.02119	0.02415	0.01817	0.02113	0.02771	0.02251	0.02287	0.02681	0.03487	0.02466	0.02725	0.02755	0.01645	0.03517	0.02618	0.02442	0.03623	0.03271	0.03771	0.02874	http://bios.dijon.inra.fr/FATAL/cgi/PsUniLowCopy.cgi?__wb_url=4edoc068edoc068edoc0E28edocU048edocCD28edocQ068edoc37edocAD28edocTC38edoc0U328edoc9I928edoc79TD28edoc71edocLD28edocF928edoc0A328edocC28edocH1edoc528edoc55edoc1edoc5F28edocND58edoc6A38edocSD28edoc79SD58edocE8WD58edocU7K	http://bios.dijon.inra.fr/FATAL/cgi/PsUniLowCopy.cgi?__wb_url=4edoc068edocD3D28edoc5edoc4edocX83C28edocPT68328edocD28edoc728edoc4D58edocXV7edocID28edocWC38edocED28edocV8A9RC38edocAQ2edoc1edoc128edoc5F7edocE1edoc4F28edocUY69MD58edocE7edocI528edoc67edoc3edoc928edocV1edoc3edocD58edocE928edocM4edocS528edoc2edoc7edocT528edoc49N5V1D58edocXV7edocI1W8N5G93edoc928edocV1edoc3edocD58edocE928edoc0A328edocC28…
Medtr4g096660	transcription factor bHLH144, putative	PsCam049638	Helix-loop-helix DNA-binding	0.11807	0.06239	0.04992	0.26574	0.2602	0.04524	0.04992	0.09143	0.382	0.12322	0.0681	0.17755	0.27406	0.32686	0.33985	0.09837	0.14938	0.08989	0.04141	0.10712	http://bios.dijon.inra.fr/FATAL/cgi/PsUniLowCopy.cgi?__wb_url=4edoc068edoc068edoc068edocE28edocS83E28edocT068edoc37edocAD28edocTC38edoc0U328edoc9I928edoc79TD28edoc71edocLD28edocF928edoc3edocEGC38edoc2D28edocW35edoc1edoc5F28edocND58edoc6A38edocSD28edoc79SD58edocE8WD58edocU7K	http://bios.dijon.inra.fr/FATAL/cgi/PsUniLowCopy.cgi?__wb_url=4edoc068edoc048edocSC28edoc5edoc4edocVD328edocD28edocPT68328edocD28edoc728edoc4D58edocXV7edocID28edocWC38edocED28edocV8A9RC38edocAQ2edoc1edoc128edoc5F7edocE1edoc4F28edocUY69MD58edocE7edocI528edoc67edoc3edoc928edocV1edoc3edocD58edocE928edocM4edocS528edoc2edoc7edocT528edoc49N5V1D58edocXV7edocI1W8N5G93edoc928edocV1edoc3edocD58edocE928edoc…
Medtr4g096690	3-oxoacyl-(acyl carrier) synthase II	PsCam042932	Beta-ketoacyl synthase; Thiolase-like	0.0667	0.1432	0.17961	0.06246	0.058	0.10193	0.0965	0.04648	0.0575	0.06488	0.06633	0.07596	0.05465	0.0707	0.04416	0.1041	0.16103	0.1844	0.15862	0.1548	http://bios.dijon.inra.fr/FATAL/cgi/PsUniLowCopy.cgi?__wb_url=4edoc068edoc068edoc048edocC28edocSDCC28edocT068edoc37edocAD28edocTC38edoc0U328edoc9I928edoc79TD28edoc71edocLD28edocF928edocDD28edoc728edocE28edocG1edocV95edoc1edoc5F28edocND58edoc6A38edocSD28edoc79SD58edocE8WD58edocU7K	http://bios.dijon.inra.fr/FATAL/cgi/PsUniLowCopy.cgi?__wb_url=4edoc068edoc828edocSC28edoc5edoc4edocY828edoc328edocD28edocPT68328edocD28edoc728edoc4D58edocXV7edocID28edocWC38edocED28edocV8A9RC38edocAQ2edoc1edoc128edoc5F7edocE1edoc4F28edocUY69MD58edocE7edocI528edoc67edoc3edoc928edocV1edoc3edocD58edocE928edocM4edocS528edoc2edoc7edocT528edoc49N5V1D58edocXV7edocI1W8N5G93edoc928edocV1edoc3edocD58edocE9…
Medtr4g096700	DNA replication licensing factor MCM4	PsCam010471	DNA-dependent ATPase MCM; Nucleic acid-binding, OB-fold-like	0.042	0.11335	0.08169	0.01053	0.0008	0.0803	0.06952	0.0215	0.001	0.041	0.0114	0.0507	0.0028	0.0015	0.00337	0.04112	0.0547	0.0371	0.06658	0.0371	http://bios.dijon.inra.fr/FATAL/cgi/PsUniLowCopy.cgi?__wb_url=4edoc068edoc068edoc0C28edocW0328edocC28edocQ068edoc37edocAD28edocTC38edoc0U328edoc9I928edoc79TD28edoc71edocLD28edocF928edocB28edoc94A38edocF28edocA71edoc5edoc1edoc5F28edocND58edoc6A38edocSD28edoc79SD58edocE8WD58edocU7K	http://bios.dijon.inra.fr/FATAL/cgi/PsUniLowCopy.cgi?__wb_url=4edoc068edoc428edocSD28edoc5edoc4edocT068edoc3C28edocPT68328edocD28edoc728edoc4D58edocXV7edocID28edocWC38edocED28edocV8A9RC38edocAQ2edoc1edoc128edoc5F7edocE1edoc4F28edocUY69MD58edocE7edocI528edoc67edoc3edoc928edocV1edoc3edocD58edocE928edocM4edocS528edoc2edoc7edocT528edoc49N5V1D58edocXV7edocI1W8N5G93edoc928edocV1edoc3edocD58edocE928edoc…
Medtr4g096720	hypothetical protein
Medtr4g096730	FBD protein
Medtr4g096750	cytochrome b561-like protein	PsCam039310	-	0.02269	0.0154	0.01185	0.02372	0.02702	0.01899	0.02208	0.02818	0.0367	0.02181	0.02288	0.02739	0.02903	0.03204	0.02735	0.01737	0.01922	0.01458	0.02299	0.01767	http://bios.dijon.inra.fr/FATAL/cgi/PsUniLowCopy.cgi?__wb_url=4edoc068edoc068edoc068edocC28edocQC28edoc3E28edocS068edoc37edocAD28edocTC38edoc0U328edoc9I928edoc79TD28edoc71edocLD28edocF928edocNMF1SEE25edoc1edoc5F28edocND58edoc6A38edocSD28edoc79SD58edocE8WD58edocU7K	http://bios.dijon.inra.fr/FATAL/cgi/PsUniLowCopy.cgi?__wb_url=4edoc068edoc068edoc3C28edoc5edoc4edocSDSC28edocPT68328edocD28edoc728edoc4D58edocXV7edocID28edocWC38edocED28edocV8A9RC38edocAQ2edoc1edoc128edoc5F7edocE1edoc4F28edocUY69MD58edocE7edocI528edoc67edoc3edoc928edocV1edoc3edocD58edocE928edocM4edocS528edoc2edoc7edocT528edoc49N5V1D58edocXV7edocI1W8N5G93edoc928edocV1edoc3edocD58edocE928edocNMF1SE…
Medtr4g096760	DUF4283 domain protein
Medtr4g096770	urease accessory protein UreG	PsCam059451	[NiFe]-hydrogenase/urease maturation factor, Ni(2+)-binding GTPase	0.0351	0.06106	0.06344	0.01635	0.0082	0.02499	0.02664	0.02193	0.0057	0.03495	0.02554	0.0311	0.0087	0.0069	0.01995	0.07493	0.05588	0.03193	0.03499	0.02965	http://bios.dijon.inra.fr/FATAL/cgi/PsUniLowCopy.cgi?__wb_url=4edoc068edoc068edoc0C28edocU03E28edocU068edoc37edocAD28edocTC38edoc0U328edoc9I928edoc79TD28edoc71edocLD28edocF928edocNMF1SEE25edoc1edoc5F28edocND58edoc6A38edocSD28edoc79SD58edocE8WD58edocU7K	http://bios.dijon.inra.fr/FATAL/cgi/PsUniLowCopy.cgi?__wb_url=4edoc068edoc428edoc3D28edoc5edoc4edocTD3D28edocPT68328edocD28edoc728edoc4D58edocXV7edocID28edocWC38edocED28edocV8A9RC38edocAQ2edoc1edoc128edoc5F7edocE1edoc4F28edocUY69MD58edocE7edocI528edoc67edoc3edoc928edocV1edoc3edocD58edocE928edocM4edocS528edoc2edoc7edocT528edoc49N5V1D58edocXV7edocI1W8N5G93edoc928edocV1edoc3edocD58edocE928edocNMF1SE…
Medtr4g096780	eukaryotic cytochrome b561 protein	PsCam001174	; Cytochrome b561/ferric reductase transmembrane	0.02746	0.00558	0.00215	0.0424	0.00012	0.00091	0.00197	0.00369	0	0.02162	0.00105	0.03361	0.00281	0	0.01786	0.01696	0.00331	0.00734	0.00011	0.00828	http://bios.dijon.inra.fr/FATAL/cgi/PsUniLowCopy.cgi?__wb_url=4edoc068edoc068edoc068edocD28edocW428edoc3C28edocP068edoc37edocAD28edocTC38edoc0U328edoc9I928edoc79TD28edoc71edocLD28edocF928edocD528edocG6IA6C38edoc5edoc1edoc5F28edocND58edoc6A38edocSD28edoc79SD58edocE8WD58edocU7K	http://bios.dijon.inra.fr/FATAL/cgi/PsUniLowCopy.cgi?__wb_url=4edoc068edoc0SD28edoc5edoc4edocQ428edoc328edocC28edocPT68328edocD28edoc728edoc4D58edocXV7edocID28edocWC38edocED28edocV8A9RC38edocAQ2edoc1edoc128edoc5F7edocE1edoc4F28edocUY69MD58edocE7edocI528edoc67edoc3edoc928edocV1edoc3edocD58edocE928edocM4edocS528edoc2edoc7edocT528edoc49N5V1D58edocXV7edocI1W8N5G93edoc928edocV1edoc3edocD58edocE928edoc…
Medtr4g096790	ribosomal protein S11	PsCam042320	Ribosomal protein S11	0.79894	0.89313	0.8476	0.65151	0.61768	0.76782	0.74785	0.522	0.49256	0.63501	0.64096	0.72	0.71994	0.70962	0.60234	0.76376	0.70346	0.6948	0.80231	0.70112	http://bios.dijon.inra.fr/FATAL/cgi/PsUniLowCopy.cgi?__wb_url=4edoc068edoc068edoc068edocC28edocRC28edocCC28edocT068edoc37edocAD28edocTC38edoc0U328edoc9I928edoc79TD28edoc71edocLD28edocF928edoc652edoc5QIDE38edoc5edoc1edoc5F28edocND58edoc6A38edocSD28edoc79SD58edocE8WD58edocU7K	http://bios.dijon.inra.fr/FATAL/cgi/PsUniLowCopy.cgi?__wb_url=4edoc068edoc068edocCC28edoc5edoc4edocS828edoc328edocD28edocPT68328edocD28edoc728edoc4D58edocXV7edocID28edocWC38edocED28edocV8A9RC38edocAQ2edoc1edoc128edoc5F7edocE1edoc4F28edocUY69MD58edocE7edocI528edoc67edoc3edoc928edocV1edoc3edocD58edocE928edocM4edocS528edoc2edoc7edocT528edoc49N5V1D58edocXV7edocI1W8N5G93edoc928edocV1edoc3edocD58edocE9…

## Sheet: notes
Expression libraries in PeaAtlas
RootSys_A_HN	Root system, stage A, High-nitrate, Hydroponics
RootSys_A_LN	Root system, stage A, Low-nitrate, Hydroponics
Root_B_LN	Roots, stage B, Low-nitrate, Hydroponics
Root_F_LN	Roots, stage F, Low-nitrate, Aeroponics
Nodule_A_LN	Nodules, stage A, Low-nitrate, Hydroponics
Nodule_B_LN	Nodules, stage B, Low-nitrate, Hydroponics
Nodule_G_LN	Nodules, stage G, Low-nitrate, Aeroponics
Shoot_A_HN	Shoot, stage A, High-nitrate, Hydroponics
Shoot_A_LN	Shoot, stage A, Low-nitrate, Hydroponics
Leaf_B_LN	Leaves, stage B, Low-nitrate, Hydroponics
LowerLeaf_C_LN	Lower leaves, stage C, Low-nitrate, Hydroponics
UpperLeaf_C_LN	Upper leaves, stage C, Low-nitrate, Hydroponics
Tendril_BC_LN	Tendrils, stage B+C, Low-nitrate, Hydroponics
Stem_BC_LN	Stems, stage B+C, Low-nitrate, Hydroponics
Peduncle_C_LN	Peduncles,stage C, Low-nitrate, Hydroponics
ApicNode_B_LN	Apical node, stage B, Low-nitrate, Hydroponics
Flower_B_LN	Flowers, stage B, Low-nitrate, Hydroponics
Pods_C_LN	Pods, stage C, Low-nitrate, Hydroponics
Seeds_12dap	Seeds, stage E, High-nitrate, Pots
Seed_5dai	Seeds, stage D, Water
