# Supplementary material for: Pea Marker Database (PMD) – A new online database combining known pea (Pisum sativum L.) gene-based markers
Source: PLoS One. 2017 Oct 26;12(10):e0186713. doi: 10.1371/journal.pone.0186713 (PMC5658071; doi:10.1371/journal.pone.0186713)
Supplement: S4 Table — (XLSX) [file pone.0186713.s004.xlsx]

## Sheet: peaatlas-list
Supplementary table 4. List of M.truncatula genes located between Medtr7g058640 and Medtr061018, including possible Sym27 candidate genes.
Sym27 candidate genes are marked with blue and brown color. Gene expression values taken from PeaRNAseqAtlas are colored using conditional formatting (minimal value = red, maximal value = green, median = yellow).
Mt4.0ver1 Id	Mt4.0ver1 Description	PeaAtlas Id	PeaAtlas Description	RootSys_A_LN	ApicNode_B_LN	Pods_C_LN	Stem_BC_LN	LowerLeaf_C_LN	Nodule_A_LN	Nodule_B_LN	Nodule_G_LN	Leaf_B_LN	RootSys_A_HN	Seed_5dai	Root_B_LN	Tendril_BC_LN	UpperLeaf_C_LN	Peduncle_C_LN	Root_F_LN	Flower_B_LN	Shoot_A_HN	Seeds_12dap	Shoot_A_LN		Link1	Link2
Medtr7g058640	synaptobrevin-like protein	PsCam039465	Synaptobrevin; Longin-like	0.00192	0	3e-05	0.00225	0.00326	0.00022	0.00159	0.00539	0.00195	0.00489	0.00071	0.00986	0.00225	0.00899	0.00164	0.00139	0.00015	0.00061	0	0.00064		http://bios.dijon.inra.fr/FATAL/cgi/PsUniLowCopy.cgi?__wb_url=4edoc068edoc068edoc0D28edocV03E28edocS068edoc37edocAD28edocTC38edoc0U328edoc9I928edoc79TD28edoc71edocLD28edocF928edocB28edoc94A38edocF28edocA71edoc5edoc1edoc5F28edocND58edoc6A38edocSD28edoc79SD58edocE8WD58edocU7K	http://bios.dijon.inra.fr/FATAL/cgi/PsUniLowCopy.cgi?__wb_url=4edoc068edoc4CD28edoc5edoc4edocTDSC28edocPT68328edocD28edoc728edoc4D58edocXV7edocID28edocWC38edocED28edocV8A9RC38edocAQ2edoc1edoc128edoc5F7edocE1edoc4F28edocUY69MD58edocE7edocI528edoc67edoc3edoc928edocV1edoc3edocD58edocE928edocM4edocS528edoc2edoc7edocT528edoc49N5V1D58edocXV7edocI1W8N5G93edoc928edocV1edoc3edocD58edocE928edocB28edoc94A38…
Medtr7g058630	F-box associated protein
Medtr7g058875	hypothetical protein
Medtr7g058880	late nodulin
Medtr7g058900	synaptobrevin-like protein	PsCam043385	Synaptobrevin; Longin-like	0.07936	0.07128	0.08613	0.0928	0.02096	0.0748	0.0838	0.0568	0.03039	0.06763	0.02876	0.08668	0.04739	0.02547	0.05486	0.06962	0.09321	0.05762	0.17261	0.06625		http://bios.dijon.inra.fr/FATAL/cgi/PsUniLowCopy.cgi?__wb_url=4edoc068edoc068edoc0D28edocXC28edocSC28edocT068edoc37edocAD28edocTC38edoc0U328edoc9I928edoc79TD28edoc71edocLD28edocF928edocB28edoc94A38edocF28edocA71edoc5edoc1edoc5F28edocND58edoc6A38edocSD28edoc79SD58edocE8WD58edocU7K	http://bios.dijon.inra.fr/FATAL/cgi/PsUniLowCopy.cgi?__wb_url=4edoc068edoc4328edocE28edoc5edoc4edocSC28edoc328edocD28edocPT68328edocD28edoc728edoc4D58edocXV7edocID28edocWC38edocED28edocV8A9RC38edocAQ2edoc1edoc128edoc5F7edocE1edoc4F28edocUY69MD58edocE7edocI528edoc67edoc3edoc928edocV1edoc3edocD58edocE928edocM4edocS528edoc2edoc7edocT528edoc49N5V1D58edocXV7edocI1W8N5G93edoc928edocV1edoc3edocD58edocE9…
Medtr7g058920	pantoate-beta-alanine ligase	PsCam000937	Pantoate-beta-alanine ligase	0.0095	0.00715	0.00546	0.01408	0.01179	0.01929	0.01862	0.01649	0.01517	0.0132	0.00437	0.01525	0.01121	0.01141	0.01203	0.01019	0.02456	0.00668	0.00723	0.00582		http://bios.dijon.inra.fr/FATAL/cgi/PsUniLowCopy.cgi?__wb_url=4edoc068edoc068edocPD28edocSD328edocC28edocP068edoc37edocAD28edocTC38edoc0U328edoc9I928edoc79TD28edoc71edocLD28edocF928edocSIF37128edoc728edoc7edoc5edoc1edoc5F28edocND58edoc6A38edocSD28edoc79SD58edocE8WD58edocU7K	http://bios.dijon.inra.fr/FATAL/cgi/PsUniLowCopy.cgi?__wb_url=4edoc068edocC38edocSC28edoc5edoc4edocY068edoc328edocC28edocPT68328edocD28edoc728edoc4D58edocXV7edocID28edocWC38edocED28edocV8A9RC38edocAQ2edoc1edoc128edoc5F7edocE1edoc4F28edocUY69MD58edocE7edocI528edoc67edoc3edoc928edocV1edoc3edocD58edocE928edocM4edocS528edoc2edoc7edocT528edoc49N5V1D58edocXV7edocI1W8N5G93edoc928edocV1edoc3edocD58edocE9…
Medtr7g058930	male sterility MS5 family protein	PsCam038832	N-terminal acetyltransferase A, auxiliary subunit	0.00061	0.00342	0.00088	0.00985	0.01003	0.01048	0.0093	0.00987	0.0111	0.00107	0.04022	0.00028	0.01028	0.00716	0.00439	0.00367	0.00421	0.00855	0.00508	0.00712		http://bios.dijon.inra.fr/FATAL/cgi/PsUniLowCopy.cgi?__wb_url=4edoc068edoc068edoc048edocC28edocS048edoc328edocE28edocS068edoc37edocAD28edocTC38edoc0U328edoc9I928edoc79TD28edoc71edocLD28edocF928edocB28edoc94A38edocF28edocA71edoc5edoc1edoc5F28edocND58edoc6A38edocSD28edoc79SD58edocE8WD58edocU7K	http://bios.dijon.inra.fr/FATAL/cgi/PsUniLowCopy.cgi?__wb_url=4edoc068edoc828edocSC28edoc5edoc4edocX048edocSC28edocPT68328edocD28edoc728edoc4D58edocXV7edocID28edocWC38edocED28edocV8A9RC38edocAQ2edoc1edoc128edoc5F7edocE1edoc4F28edocUY69MD58edocE7edocI528edoc67edoc3edoc928edocV1edoc3edocD58edocE928edocM4edocS528edoc2edoc7edocT528edoc49N5V1D58edocXV7edocI1W8N5G93edoc928edocV1edoc3edocD58edocE928edoc…
Medtr7g058960	hypothetical protein
Medtr7g058970	hypothetical protein	PsCam052739	-	0.02182	0.00056	0.00042	0.0466	0.0803	0.00146	0.00085	0.01771	0.1643	0.02014	0.00604	0.02971	0.087	0.1302	0.0312	0.01431	0.0111	0.02142	0	0.03786		http://bios.dijon.inra.fr/FATAL/cgi/PsUniLowCopy.cgi?__wb_url=4edoc068edoc068edoc0E28edocSC38edocCC28edocU068edoc37edocAD28edocTC38edoc0U328edoc9I928edoc79TD28edoc71edocLD28edocF928edocVC58edoc428edoc401edoc328edoc65edoc1edoc5F28edocND58edoc6A38edocSD28edoc79SD58edocE8WD58edocU7K	http://bios.dijon.inra.fr/FATAL/cgi/PsUniLowCopy.cgi?__wb_url=4edoc068edocDSC28edoc5edoc4edocW828edoc3D28edocPT68328edocD28edoc728edoc4D58edocXV7edocID28edocWC38edocED28edocV8A9RC38edocAQ2edoc1edoc128edoc5F7edocE1edoc4F28edocUY69MD58edocE7edocI528edoc67edoc3edoc928edocV1edoc3edocD58edocE928edocM4edocS528edoc2edoc7edocT528edoc49N5V1D58edocXV7edocI1W8N5G93edoc928edocV1edoc3edocD58edocE928edocVC58ed…
Medtr7g059010	male sterility MS5 family protein	PsCam050567	Tetratricopeptide-like helical	0	0.0004	0.00202	0.0062	0.004	0	0	0.0006	0.0014	0	0.03513	0	0.0036	0	0.00166	0.0001	0.00163	0.0026	0.00543	0.0024		http://bios.dijon.inra.fr/FATAL/cgi/PsUniLowCopy.cgi?__wb_url=4edoc068edoc068edocPD28edocV4328edocC28edocU068edoc37edocAD28edocTC38edoc0U328edoc9I928edoc79TD28edoc71edocLD28edocF928edocB28edoc94A38edocF28edocA71edoc5edoc1edoc5F28edocND58edoc6A38edocSD28edoc79SD58edocE8WD58edocU7K	http://bios.dijon.inra.fr/FATAL/cgi/PsUniLowCopy.cgi?__wb_url=4edoc068edocC38edocCD28edoc5edoc4edocU068edoc3D28edocPT68328edocD28edoc728edoc4D58edocXV7edocID28edocWC38edocED28edocV8A9RC38edocAQ2edoc1edoc128edoc5F7edocE1edoc4F28edocUY69MD58edocE7edocI528edoc67edoc3edoc928edocV1edoc3edocD58edocE928edocM4edocS528edoc2edoc7edocT528edoc49N5V1D58edocXV7edocI1W8N5G93edoc928edocV1edoc3edocD58edocE928edoc…
Medtr7g059030	DNA-binding protein alba protein	PsCam000928	Alba, DNA/RNA-binding protein	0.01846	0.05138	0.03186	0.02846	0.00989	0.06294	0.03935	0.03845	0.06368	0.04251	0.0317	0.04029	0.03844	0.04654	0.03075	0.02	0.02678	0.04414	0.04546	0.02189		http://bios.dijon.inra.fr/FATAL/cgi/PsUniLowCopy.cgi?__wb_url=4edoc068edoc068edoc068edocE28edocRD328edocC28edocP068edoc37edocAD28edocTC38edoc0U328edoc9I928edoc79TD28edoc71edocLD28edocF928edoc1A728edoc3ND58edocVC28edoc5edoc1edoc5F28edocND58edoc6A38edocSD28edoc79SD58edocE8WD58edocU7K	http://bios.dijon.inra.fr/FATAL/cgi/PsUniLowCopy.cgi?__wb_url=4edoc068edoc048edocCC28edoc5edoc4edocY068edoc328edocC28edocPT68328edocD28edoc728edoc4D58edocXV7edocID28edocWC38edocED28edocV8A9RC38edocAQ2edoc1edoc128edoc5F7edocE1edoc4F28edocUY69MD58edocE7edocI528edoc67edoc3edoc928edocV1edoc3edocD58edocE928edocM4edocS528edoc2edoc7edocT528edoc49N5V1D58edocXV7edocI1W8N5G93edoc928edocV1edoc3edocD58edocE9…
Medtr7g059033	hypothetical protein
Medtr7g059037	hypothetical protein
Medtr7g059040	F-box/kelch-repeat plant protein	PsCam000464	Cyclin-like F-box; Galactose oxidase, beta-propeller;	0.02635	0.0191	0.01166	0.03114	0.0632	0.01648	0.01788	0.05162	0.09319	0.02863	0.0214	0.03662	0.0542	0.06851	0.038	0.0178	0.03934	0.02949	0.0136	0.03424		http://bios.dijon.inra.fr/FATAL/cgi/PsUniLowCopy.cgi?__wb_url=4edoc068edoc068edoc068edocD28edocV0328edocC28edocP068edoc37edocAD28edocTC38edoc0U328edoc9I928edoc79TD28edoc71edocLD28edocF928edoc0A328edocC28edocH1edoc528edoc55edoc1edoc5F28edocND58edoc6A38edocSD28edoc79SD58edocE8WD58edocU7K	http://bios.dijon.inra.fr/FATAL/cgi/PsUniLowCopy.cgi?__wb_url=4edoc068edoc0CD28edoc5edoc4edocT068edoc328edocC28edocPT68328edocD28edoc728edoc4D58edocXV7edocID28edocWC38edocED28edocV8A9RC38edocAQ2edoc1edoc128edoc5F7edocE1edoc4F28edocUY69MD58edocE7edocI528edoc67edoc3edoc928edocV1edoc3edocD58edocE928edocM4edocS528edoc2edoc7edocT528edoc49N5V1D58edocXV7edocI1W8N5G93edoc928edocV1edoc3edocD58edocE928edoc…
Medtr7g059070	core histone H2A/H2B/H3/H4	PsCam018306	Histone H3; Histone-fold	0.03573	0.16492	0.10469	0.02338	0.00409	0.07485	0.09019	0.03232	0.00287	0.03394	0.01255	0.05108	0.00585	0.01324	0.0045	0.08769	0.08911	0.04777	0.08366	0.05731		http://bios.dijon.inra.fr/FATAL/cgi/PsUniLowCopy.cgi?__wb_url=4edoc068edoc068edoc048edocD28edocPC28edoc328edocE28edocQ068edoc37edocAD28edocTC38edoc0U328edoc9I928edoc79TD28edoc71edocLD28edocF928edocG1CE38edocK528edoc755edoc1edoc5F28edocND58edoc6A38edocSD28edoc79SD58edocE8WD58edocU7K	http://bios.dijon.inra.fr/FATAL/cgi/PsUniLowCopy.cgi?__wb_url=4edoc068edoc8328edocC28edoc5edoc4edocS048edoc3C28edocPT68328edocD28edoc728edoc4D58edocXV7edocID28edocWC38edocED28edocV8A9RC38edocAQ2edoc1edoc128edoc5F7edocE1edoc4F28edocUY69MD58edocE7edocI528edoc67edoc3edoc928edocV1edoc3edocD58edocE928edocM4edocS528edoc2edoc7edocT528edoc49N5V1D58edocXV7edocI1W8N5G93edoc928edocV1edoc3edocD58edocE928edoc…
Medtr7g059080	hypothetical protein	PsCam038588	-	0.0483	0.00262	0	0.00235	0.01338	0.03509	0.02815	0.02341	0.0266	0.04434	0.00393	0.0674	0.01107	0.03118	0.00503	0.02591	0.00534	0.0029	0.00044	0.00665		http://bios.dijon.inra.fr/FATAL/cgi/PsUniLowCopy.cgi?__wb_url=4edoc068edoc068edoc068edocE28edocX4328edocE28edocS068edoc37edocAD28edocTC38edoc0U328edoc9I928edoc79TD28edoc71edocLD28edocF928edocD528edocG6IA6C38edoc5edoc1edoc5F28edocND58edoc6A38edocSD28edoc79SD58edocE8WD58edocU7K	http://bios.dijon.inra.fr/FATAL/cgi/PsUniLowCopy.cgi?__wb_url=4edoc068edoc048edoc328edocE28edoc5edoc4edocU048edocSC28edocPT68328edocD28edoc728edoc4D58edocXV7edocID28edocWC38edocED28edocV8A9RC38edocAQ2edoc1edoc128edoc5F7edocE1edoc4F28edocUY69MD58edocE7edocI528edoc67edoc3edoc928edocV1edoc3edocD58edocE928edocM4edocS528edoc2edoc7edocT528edoc49N5V1D58edocXV7edocI1W8N5G93edoc928edocV1edoc3edocD58edocE9…
Medtr7g059100	transmembrane protein, putative
Medtr7g059110	plant/K7P8-3 protein	PsCam025600	-	0.05258	0.02386	0.01751	0.1051	0.09071	0.0576	0.04895	0.1112	0.13879	0.05673	0.02639	0.08329	0.11338	0.11189	0.12219	0.04127	0.06963	0.05674	0.04064	0.05583		http://bios.dijon.inra.fr/FATAL/cgi/PsUniLowCopy.cgi?__wb_url=4edoc068edoc068edoc068edocC28edocP83D28edocR068edoc37edocAD28edocTC38edoc0U328edoc9I928edoc79TD28edoc71edocLD28edocF928edocD28edocEF7edocC9728edocC28edoc5edoc1edoc5F28edocND58edoc6A38edocSD28edoc79SD58edocE8WD58edocU7K	http://bios.dijon.inra.fr/FATAL/cgi/PsUniLowCopy.cgi?__wb_url=4edoc068edoc068edoc328edocC28edoc5edoc4edocV4CC28edocPT68328edocD28edoc728edoc4D58edocXV7edocID28edocWC38edocED28edocV8A9RC38edocAQ2edoc1edoc128edoc5F7edocE1edoc4F28edocUY69MD58edocE7edocI528edoc67edoc3edoc928edocV1edoc3edocD58edocE928edocM4edocS528edoc2edoc7edocT528edoc49N5V1D58edocXV7edocI1W8N5G93edoc928edocV1edoc3edocD58edocE928edoc…
Medtr7g059170	thaliana 60S ribosomal protein L7	PsCam051478	Ribosomal protein L7, eukaryotic	0.16251	0.19093	0.11705	0.1363	0.1721	0.2253	0.18149	0.14491	0.1899	0.12682	0.16219	0.16559	0.17772	0.2447	0.15804	0.11908	0.1352	0.125	0.17119	0.1252		http://bios.dijon.inra.fr/FATAL/cgi/PsUniLowCopy.cgi?__wb_url=4edoc068edoc068edoc068edocE28edocW03C28edocU068edoc37edocAD28edocTC38edoc0U328edoc9I928edoc79TD28edoc71edocLD28edocF928edoc728edoc13D28edoc8Q485edoc1edoc5F28edocND58edoc6A38edocSD28edoc79SD58edocE8WD58edocU7K	http://bios.dijon.inra.fr/FATAL/cgi/PsUniLowCopy.cgi?__wb_url=4edoc068edoc048edocSD28edoc5edoc4edocT428edoc3D28edocPT68328edocD28edoc728edoc4D58edocXV7edocID28edocWC38edocED28edocV8A9RC38edocAQ2edoc1edoc128edoc5F7edocE1edoc4F28edocUY69MD58edocE7edocI528edoc67edoc3edoc928edocV1edoc3edocD58edocE928edocM4edocS528edoc2edoc7edocT528edoc49N5V1D58edocXV7edocI1W8N5G93edoc928edocV1edoc3edocD58edocE928edoc…
Medtr7g059135	transmembrane protein, putative
Medtr7g059160	general transcription factor 3C-like protein	PsCam036620	Transcription factor IIIC, subunit 5	0.01687	0.01841	0.01266	0.02397	0.02483	0.0339	0.02439	0.05037	0.03666	0.01785	0.02472	0.02741	0.02969	0.02775	0.03121	0.01576	0.02718	0.01231	0.03543	0.01393		http://bios.dijon.inra.fr/FATAL/cgi/PsUniLowCopy.cgi?__wb_url=4edoc068edoc068edoc068edocC28edocR8CD28edocS068edoc37edocAD28edocTC38edoc0U328edoc9I928edoc79TD28edoc71edocLD28edocF928edocDD28edoc728edocE28edocG1edocV95edoc1edoc5F28edocND58edoc6A38edocSD28edoc79SD58edocE8WD58edocU7K	http://bios.dijon.inra.fr/FATAL/cgi/PsUniLowCopy.cgi?__wb_url=4edoc068edoc068edocCC28edoc5edoc4edocV8SC28edocPT68328edocD28edoc728edoc4D58edocXV7edocID28edocWC38edocED28edocV8A9RC38edocAQ2edoc1edoc128edoc5F7edocE1edoc4F28edocUY69MD58edocE7edocI528edoc67edoc3edoc928edocV1edoc3edocD58edocE928edocM4edocS528edoc2edoc7edocT528edoc49N5V1D58edocXV7edocI1W8N5G93edoc928edocV1edoc3edocD58edocE928edocDD28ed…
Medtr7g059150	heat shock protein 70 (HSP70)-interacting protein, putative	PsCam000287	Tetratricopeptide-like helical; ;	0.02501	0.02123	0.01639	0.03247	0.04092	0.04843	0.04265	0.05406	0.05366	0.02597	0.05403	0.0268	0.04554	0.04826	0.04459	0.02567	0.03724	0.02827	0.03789	0.02923		http://bios.dijon.inra.fr/FATAL/cgi/PsUniLowCopy.cgi?__wb_url=4edoc068edoc068edocPD28edocX828edoc328edocC28edocP068edoc37edocAD28edocTC38edoc0U328edoc9I928edoc79TD28edoc71edocLD28edocF928edocMQ61edocGE405edoc1edoc5F28edocND58edoc6A38edocSD28edoc79SD58edocE8WD58edocU7K	http://bios.dijon.inra.fr/FATAL/cgi/PsUniLowCopy.cgi?__wb_url=4edoc068edocC38edoc328edocE28edoc5edoc4edocR068edoc328edocC28edocPT68328edocD28edoc728edoc4D58edocXV7edocID28edocWC38edocED28edocV8A9RC38edocAQ2edoc1edoc128edoc5F7edocE1edoc4F28edocUY69MD58edocE7edocI528edoc67edoc3edoc928edocV1edoc3edocD58edocE928edocM4edocS528edoc2edoc7edocT528edoc49N5V1D58edocXV7edocI1W8N5G93edoc928edocV1edoc3edocD58…
Medtr7g059155	hypothetical protein
Medtr7g059290	pectate lyase-like protein	PsCam033328	Pectin lyase fold/virulence factor; AmbAllergen	0.0508	0.0289	0.05377	0.01402	0.0001	0.0117	0.01429	0.01399	0.0001	0.0465	0.00695	0.046	0.004	0	0.00218	0.05795	0.28463	0.03749	0.11776	0.03749		http://bios.dijon.inra.fr/FATAL/cgi/PsUniLowCopy.cgi?__wb_url=4edoc068edoc068edoc068edocE28edocRC28edocSC28edocS068edoc37edocAD28edocTC38edoc0U328edoc9I928edoc79TD28edoc71edocLD28edocF928edoc652edoc5QIDE38edoc5edoc1edoc5F28edocND58edoc6A38edocSD28edoc79SD58edocE8WD58edocU7K	http://bios.dijon.inra.fr/FATAL/cgi/PsUniLowCopy.cgi?__wb_url=4edoc068edoc048edocCC28edoc5edoc4edocSC28edocSC28edocPT68328edocD28edoc728edoc4D58edocXV7edocID28edocWC38edocED28edocV8A9RC38edocAQ2edoc1edoc128edoc5F7edocE1edoc4F28edocUY69MD58edocE7edocI528edoc67edoc3edoc928edocV1edoc3edocD58edocE928edocM4edocS528edoc2edoc7edocT528edoc49N5V1D58edocXV7edocI1W8N5G93edoc928edocV1edoc3edocD58edocE928edoc…
Medtr7g059260	helix loop helix DNA-binding domain protein	PsCam041834	Helix-loop-helix DNA-binding	0	0.0182	0.00153	0.00028	0.0007	0.00102	0.00049	0.00054	0	0	0.00118	0	0.0001	0	0	7e-05	0.00752	0.0003	0	0.0003		http://bios.dijon.inra.fr/FATAL/cgi/PsUniLowCopy.cgi?__wb_url=4edoc068edoc068edoc068edocD28edocS048edoc3C28edocT068edoc37edocAD28edocTC38edoc0U328edoc9I928edoc79TD28edoc71edocLD28edocF928edoc328edocM2edocC38edocTC28edoc728edocE28edoc5edoc1edoc5F28edocND58edoc6A38edocSD28edoc79SD58edocE8WD58edocU7K	http://bios.dijon.inra.fr/FATAL/cgi/PsUniLowCopy.cgi?__wb_url=4edoc068edoc0SC28edoc5edoc4edocX428edoc328edocD28edocPT68328edocD28edoc728edoc4D58edocXV7edocID28edocWC38edocED28edocV8A9RC38edocAQ2edoc1edoc128edoc5F7edocE1edoc4F28edocUY69MD58edocE7edocI528edoc67edoc3edoc928edocV1edoc3edocD58edocE928edocM4edocS528edoc2edoc7edocT528edoc49N5V1D58edocXV7edocI1W8N5G93edoc928edocV1edoc3edocD58edocE928edoc…
Medtr7g059175	hypothetical protein
Medtr7g059230	RINT-1/TIP-1 family protein	PsCam010942	RINT-1/TIP-1	0.0083	0.00821	0.0075	0.01288	0.0097	0.0139	0.01263	0.0146	0.0168	0.011	0.0101	0.0114	0.0142	0.0125	0.01449	0.00768	0.0127	0.0127	0.0138	0.0104		http://bios.dijon.inra.fr/FATAL/cgi/PsUniLowCopy.cgi?__wb_url=4edoc068edoc068edoc048edocC28edocTD328edocC28edocQ068edoc37edocAD28edocTC38edoc0U328edoc9I928edoc79TD28edoc71edocLD28edocF928edocDD28edoc728edocE28edocG1edocV95edoc1edoc5F28edocND58edoc6A38edocSD28edoc79SD58edocE8WD58edocU7K	http://bios.dijon.inra.fr/FATAL/cgi/PsUniLowCopy.cgi?__wb_url=4edoc068edoc828edoc328edocD28edoc5edoc4edocY068edoc3C28edocPT68328edocD28edoc728edoc4D58edocXV7edocID28edocWC38edocED28edocV8A9RC38edocAQ2edoc1edoc128edoc5F7edocE1edoc4F28edocUY69MD58edocE7edocI528edoc67edoc3edoc928edocV1edoc3edocD58edocE928edocM4edocS528edoc2edoc7edocT528edoc49N5V1D58edocXV7edocI1W8N5G93edoc928edocV1edoc3edocD58edocE9…
Medtr7g059225	LRR receptor-like kinase	PsCam036627	Serine/threonine/tyrosine-protein kinase; MAP/microtubule affinity-regulating kinase 1/2/4	0.01829	0.03239	0.0261	0.0283	0.0011	0.01076	0.01107	0.0061	0.00116	0.01949	0.00677	0.02365	0.00294	0.0016	0.02603	0.01542	0.01383	0.01618	0.01281	0.01479		http://bios.dijon.inra.fr/FATAL/cgi/PsUniLowCopy.cgi?__wb_url=4edoc068edoc068edocPD28edocR8CD28edocS068edoc37edocAD28edocTC38edoc0U328edoc9I928edoc79TD28edoc71edocLD28edocF928edoc3edoc9E5A128edocW95edoc1edoc5F28edocND58edoc6A38edocSD28edoc79SD58edocE8WD58edocU7K	http://bios.dijon.inra.fr/FATAL/cgi/PsUniLowCopy.cgi?__wb_url=4edoc068edocC38edocCC28edoc5edoc4edocV8SC28edocPT68328edocD28edoc728edoc4D58edocXV7edocID28edocWC38edocED28edocV8A9RC38edocAQ2edoc1edoc128edoc5F7edocE1edoc4F28edocUY69MD58edocE7edocI528edoc67edoc3edoc928edocV1edoc3edocD58edocE928edocM4edocS528edoc2edoc7edocT528edoc49N5V1D58edocXV7edocI1W8N5G93edoc928edocV1edoc3edocD58edocE928edoc3edoc9…
Medtr7g059235	hypothetical protein
Medtr7g059255	transmembrane protein, putative	PsCam007342	-	0.01727	0.03368	0.0225	0.04605	0.14034	0.02625	0.02433	0.03093	0.18414	0.01701	0.02595	0.02082	0.08259	0.23567	0.05052	0.01669	0.06023	0.08099	0.02254	0.08639		http://bios.dijon.inra.fr/FATAL/cgi/PsUniLowCopy.cgi?__wb_url=4edoc068edoc068edoc048edocC28edocTC28edocSD28edocP068edoc37edocAD28edocTC38edoc0U328edoc9I928edoc79TD28edoc71edocLD28edocF928edoc728edocQT7edocP828edoc2edoc55edoc1edoc5F28edocND58edoc6A38edocSD28edoc79SD58edocE8WD58edocU7K	http://bios.dijon.inra.fr/FATAL/cgi/PsUniLowCopy.cgi?__wb_url=4edoc068edoc828edoc328edocD28edoc5edoc4edocSC38edoc328edocC28edocPT68328edocD28edoc728edoc4D58edocXV7edocID28edocWC38edocED28edocV8A9RC38edocAQ2edoc1edoc128edoc5F7edocE1edoc4F28edocUY69MD58edocE7edocI528edoc67edoc3edoc928edocV1edoc3edocD58edocE928edocM4edocS528edoc2edoc7edocT528edoc49N5V1D58edocXV7edocI1W8N5G93edoc928edocV1edoc3edocD58…
Medtr7g059275	hypothetical protein
Medtr7g059285	LRR receptor-like kinase family protein	PsCam017319	Toll-like receptor 7, leucine rich repeat-containing; Tyrosine-protein kinase, catalytic domain; CaM kinase-like vesicle-associated protein	0.00486	6e-05	1e-05	2e-05	0	0.00025	0	0.00011	4e-05	0.0044	0.00161	0.00646	5e-05	0	0	0.00901	0.00066	0	0.0007	0		http://bios.dijon.inra.fr/FATAL/cgi/PsUniLowCopy.cgi?__wb_url=4edoc068edoc068edoc0E28edocQC28edocSD28edocQ068edoc37edocAD28edocTC38edoc0U328edoc9I928edoc79TD28edoc71edocLD28edocF928edocD528edocG6IA6C38edoc5edoc1edoc5F28edocND58edoc6A38edocSD28edoc79SD58edocE8WD58edocU7K	http://bios.dijon.inra.fr/FATAL/cgi/PsUniLowCopy.cgi?__wb_url=4edoc068edocD3C28edoc5edoc4edocSC38edoc3C28edocPT68328edocD28edoc728edoc4D58edocXV7edocID28edocWC38edocED28edocV8A9RC38edocAQ2edoc1edoc128edoc5F7edocE1edoc4F28edocUY69MD58edocE7edocI528edoc67edoc3edoc928edocV1edoc3edocD58edocE928edocM4edocS528edoc2edoc7edocT528edoc49N5V1D58edocXV7edocI1W8N5G93edoc928edocV1edoc3edocD58edocE928edocD528ed…
Medtr7g059330	B3 domain transcription factor	PsCam027818	Transcriptional factor B3; Restriction endonuclease, type II, EcoRII, N-terminal	0	0	0.0001	2e-05	0	0.00019	0.00026	0.00125	0	0	0.00021	0	3e-05	0.00011	0	3e-05	0.00035	0	0.00828	5e-05		http://bios.dijon.inra.fr/FATAL/cgi/PsUniLowCopy.cgi?__wb_url=4edoc068edoc068edoc068edocE28edocQ048edocSD28edocR068edoc37edocAD28edocTC38edoc0U328edoc9I928edoc79TD28edoc71edocLD28edocF928edoc4528edoc428edoc4GE528edoc1edoc5edoc1edoc5F28edocND58edoc6A38edocSD28edoc79SD58edocE8WD58edocU7K	http://bios.dijon.inra.fr/FATAL/cgi/PsUniLowCopy.cgi?__wb_url=4edoc068edoc048edoc3C28edoc5edoc4edocXC38edocCC28edocPT68328edocD28edoc728edoc4D58edocXV7edocID28edocWC38edocED28edocV8A9RC38edocAQ2edoc1edoc128edoc5F7edocE1edoc4F28edocUY69MD58edocE7edocI528edoc67edoc3edoc928edocV1edoc3edocD58edocE928edocM4edocS528edoc2edoc7edocT528edoc49N5V1D58edocXV7edocI1W8N5G93edoc928edocV1edoc3edocD58edocE928edoc…
Medtr7g059340	transmembrane protein, putative
Medtr7g059355	hypothetical protein
Medtr7g059360	anaphase-promoting complex subunit 11 RING-H2 finger protein	PsCam037433	; Zinc finger, C3HC4 RING-type	0.00769	0.00317	0.00677	0.0154	0.00407	0.01101	0.0073	0.00514	0.00569	0.00966	0.01286	0.00774	0.01017	0.00619	0.01312	0.00961	0.00779	0.00865	0.00931	0.00909		http://bios.dijon.inra.fr/FATAL/cgi/PsUniLowCopy.cgi?__wb_url=4edoc068edoc068edocPC28edocS0SD28edocS068edoc37edocAD28edocTC38edoc0U328edoc9I928edoc79TD28edoc71edocLD28edocF928edocK1328edoc7edocED28edocF65edoc1edoc5F28edocND58edoc6A38edocSD28edoc79SD58edocE8WD58edocU7K	http://bios.dijon.inra.fr/FATAL/cgi/PsUniLowCopy.cgi?__wb_url=4edoc068edocC28edocSC28edoc5edoc4edocTC38edocSC28edocPT68328edocD28edoc728edoc4D58edocXV7edocID28edocWC38edocED28edocV8A9RC38edocAQ2edoc1edoc128edoc5F7edocE1edoc4F28edocUY69MD58edocE7edocI528edoc67edoc3edoc928edocV1edoc3edocD58edocE928edocM4edocS528edoc2edoc7edocT528edoc49N5V1D58edocXV7edocI1W8N5G93edoc928edocV1edoc3edocD58edocE928edoc…
Medtr7g059380	hypothetical protein
Medtr7g059395	transmembrane protein, putative
Medtr7g059400	Dof domain zinc finger protein	PsCam038489	Zinc finger, Dof-type	0.00603	0.00171	0.00149	0.00587	0.0028	0.0101	0.00525	0.00488	0.00424	0.00496	0.00207	0.00759	0.00315	0.00313	0.00758	0.00399	0.00377	0.0021	0.00175	0.00222		http://bios.dijon.inra.fr/FATAL/cgi/PsUniLowCopy.cgi?__wb_url=4edoc068edoc068edoc0E28edocX0328edocE28edocS068edoc37edocAD28edocTC38edoc0U328edoc9I928edoc79TD28edoc71edocLD28edocF928edocY048edoc67edoc728edocD28edoc728edocA38edoc5edoc1edoc5F28edocND58edoc6A38edocSD28edoc79SD58edocE8WD58edocU7K	http://bios.dijon.inra.fr/FATAL/cgi/PsUniLowCopy.cgi?__wb_url=4edoc068edocD328edocE28edoc5edoc4edocT048edocSC28edocPT68328edocD28edoc728edoc4D58edocXV7edocID28edocWC38edocED28edocV8A9RC38edocAQ2edoc1edoc128edoc5F7edocE1edoc4F28edocUY69MD58edocE7edocI528edoc67edoc3edoc928edocV1edoc3edocD58edocE928edocM4edocS528edoc2edoc7edocT528edoc49N5V1D58edocXV7edocI1W8N5G93edoc928edocV1edoc3edocD58edocE928edoc…
Medtr7g059405	armadillo/beta-catenin repeat protein	PsCam036735	U box domain; ; Armadillo-type fold	0.0037	0.00627	0.00604	0.00298	0.00072	0.0126	0.00907	0.00437	0.00208	0.00314	0.0036	0.00359	0.00135	0.00123	0.00142	0.00378	0.00591	0.00709	0.0127	0.00523		http://bios.dijon.inra.fr/FATAL/cgi/PsUniLowCopy.cgi?__wb_url=4edoc068edoc068edoc0D28edocSC38edocCD28edocS068edoc37edocAD28edocTC38edoc0U328edoc9I928edoc79TD28edoc71edocLD28edocF928edocR4428edocC28edocX428edocU35edoc1edoc5F28edocND58edoc6A38edocSD28edoc79SD58edocE8WD58edocU7K	http://bios.dijon.inra.fr/FATAL/cgi/PsUniLowCopy.cgi?__wb_url=4edoc068edoc4SC28edoc5edoc4edocW8SC28edocPT68328edocD28edoc728edoc4D58edocXV7edocID28edocWC38edocED28edocV8A9RC38edocAQ2edoc1edoc128edoc5F7edocE1edoc4F28edocUY69MD58edocE7edocI528edoc67edoc3edoc928edocV1edoc3edocD58edocE928edocM4edocS528edoc2edoc7edocT528edoc49N5V1D58edocXV7edocI1W8N5G93edoc928edocV1edoc3edocD58edocE928edocR4428edocC28…
Medtr7g059410	hypothetical protein	PsCam039306	-	0.00461	0.00516	0.00294	0.00587	0	0.00052	0.00149	0.00068	0.00025	0.00442	0.00085	0.00679	0.00175	0.00063	0.00721	0.00597	0.00591	0.00115	0.10525	0.00249		http://bios.dijon.inra.fr/FATAL/cgi/PsUniLowCopy.cgi?__wb_url=4edoc068edoc068edoc048edocD28edocPC28edoc3E28edocS068edoc37edocAD28edocTC38edoc0U328edoc9I928edoc79TD28edoc71edocLD28edocF928edocB28edoc94A38edocF28edocA71edoc5edoc1edoc5F28edocND58edoc6A38edocSD28edoc79SD58edocE8WD58edocU7K	http://bios.dijon.inra.fr/FATAL/cgi/PsUniLowCopy.cgi?__wb_url=4edoc068edoc8328edocC28edoc5edoc4edocSDSC28edocPT68328edocD28edoc728edoc4D58edocXV7edocID28edocWC38edocED28edocV8A9RC38edocAQ2edoc1edoc128edoc5F7edocE1edoc4F28edocUY69MD58edocE7edocI528edoc67edoc3edoc928edocV1edoc3edocD58edocE928edocM4edocS528edoc2edoc7edocT528edoc49N5V1D58edocXV7edocI1W8N5G93edoc928edocV1edoc3edocD58edocE928edocB28edo…
Medtr7g059415	Nodule Cysteine-Rich (NCR) secreted peptide
Medtr7g059420	transmembrane protein, putative
Medtr7g059425	LCR related
Medtr7g059435	LCR related
Medtr7g059440	LCR
Medtr7g059445	LCR related
Medtr7g059455	LCR
Medtr7g059460	macrophage migration inhibition factor-like protein	PsCam052611	Tautomerase	0.00138	0.00306	0.00499	0.042	0.1166	0	0.00082	0.00054	0.1493	0.00159	0.00974	0.00224	0.0781	0.1556	0.0592	0.00199	0.0519	0.0213	0.02886	0.02832		http://bios.dijon.inra.fr/FATAL/cgi/PsUniLowCopy.cgi?__wb_url=4edoc068edoc068edoc0C28edocQ8CC28edocU068edoc37edocAD28edocTC38edoc0U328edoc9I928edoc79TD28edoc71edocLD28edocF928edocB28edoc574RC28edoc328edocC38edoc5edoc1edoc5F28edocND58edoc6A38edocSD28edoc79SD58edocE8WD58edocU7K	http://bios.dijon.inra.fr/FATAL/cgi/PsUniLowCopy.cgi?__wb_url=4edoc068edoc428edoc3C28edoc5edoc4edocV828edoc3D28edocPT68328edocD28edoc728edoc4D58edocXV7edocID28edocWC38edocED28edocV8A9RC38edocAQ2edoc1edoc128edoc5F7edocE1edoc4F28edocUY69MD58edocE7edocI528edoc67edoc3edoc928edocV1edoc3edocD58edocE928edocM4edocS528edoc2edoc7edocT528edoc49N5V1D58edocXV7edocI1W8N5G93edoc928edocV1edoc3edocD58edocE928edoc…
Medtr7g059465	transmembrane protein, putative
Medtr7g059475	DUF247 domain protein
Medtr7g059480	DUF247 domain protein
Medtr7g059490	hypothetical protein
Medtr7g059510	DUF247 domain protein
Medtr7g059515	DUF247 domain protein
Medtr7g059520	DUF247 domain protein
Medtr7g059525	DUF247 domain protein
Medtr7g059540	DUF247 domain protein
Medtr7g060020	DUF247 domain protein
Medtr7g060030	phosphoenolpyruvate carboxylase	PsCam049063	Pyruvate/Phosphoenolpyruvate kinase, catalytic core;	0.00416	0.06709	0.07445	0.04931	0.13471	0.01954	0.01732	0.01453	0.17387	0.00486	0.05564	0.00584	0.08946	0.14075	0.07795	0.00468	0.06616	0.10263	0.10733	0.09521		http://bios.dijon.inra.fr/FATAL/cgi/PsUniLowCopy.cgi?__wb_url=4edoc068edoc068edocPC28edocV068edoc3E28edocT068edoc37edocAD28edocTC38edoc0U328edoc9I928edoc79TD28edoc71edocLD28edocF928edocLUFA38edoc728edoc128edocC1edoc5edoc1edoc5F28edocND58edoc6A38edocSD28edoc79SD58edocE8WD58edocU7K	http://bios.dijon.inra.fr/FATAL/cgi/PsUniLowCopy.cgi?__wb_url=4edoc068edocC28edocCD28edoc5edoc4edocPD328edocD28edocPT68328edocD28edoc728edoc4D58edocXV7edocID28edocWC38edocED28edocV8A9RC38edocAQ2edoc1edoc128edoc5F7edocE1edoc4F28edocUY69MD58edocE7edocI528edoc67edoc3edoc928edocV1edoc3edocD58edocE928edocM4edocS528edoc2edoc7edocT528edoc49N5V1D58edocXV7edocI1W8N5G93edoc928edocV1edoc3edocD58edocE928edoc…
Medtr7g060060	DUF247 domain protein
Medtr7g060080	DUF247 domain protein
Medtr7g060085	hypothetical protein
Medtr7g059810	DUF247 domain protein
Medtr7g060105	PIF1-like helicase
Medtr7g060115	DUF247 domain protein
Medtr7g060160	DUF247 domain protein
Medtr7g060170	hypothetical protein
Medtr7g060190	hypothetical protein
Medtr7g060200	DUF247 domain protein
Medtr7g060220	DUF247 domain protein
Medtr7g060230	hypothetical protein
Medtr7g060240	hypothetical protein
Medtr7g060260	DUF247 domain protein
Medtr7g060270	transmembrane protein, putative
Medtr7g060310	DUF247 domain protein
Medtr7g060320	DUF247 domain protein
Medtr7g060330	DUF247 domain protein
Medtr7g060340	hypothetical protein	PsCam039236	-	0.00023	0.00128	0.00041	0.00053	0.00012	0.00039	0.00038	0.00051	0.00017	0.00054	0.00026	0.00107	0.00053	0.00075	0.00078	0.00075	0.00113	0.00049	0.00147	0.00052		http://bios.dijon.inra.fr/FATAL/cgi/PsUniLowCopy.cgi?__wb_url=4edoc068edoc068edoc048edocD28edocS828edoc3E28edocS068edoc37edocAD28edocTC38edoc0U328edoc9I928edoc79TD28edoc71edocLD28edocF928edocRD41edocE28edocIWC38edoc5edoc1edoc5F28edocND58edoc6A38edocSD28edoc79SD58edocE8WD58edocU7K	http://bios.dijon.inra.fr/FATAL/cgi/PsUniLowCopy.cgi?__wb_url=4edoc068edoc8SC28edoc5edoc4edocRDSC28edocPT68328edocD28edoc728edoc4D58edocXV7edocID28edocWC38edocED28edocV8A9RC38edocAQ2edoc1edoc128edoc5F7edocE1edoc4F28edocUY69MD58edocE7edocI528edoc67edoc3edoc928edocV1edoc3edocD58edocE928edocM4edocS528edoc2edoc7edocT528edoc49N5V1D58edocXV7edocI1W8N5G93edoc928edocV1edoc3edocD58edocE928edocRD41edocE28e…
Medtr7g060350	FAR1 DNA-binding domain protein
Medtr7g060370	DUF247 domain protein
Medtr7g060395	LCR
Medtr7g060420	transducin/WD-like repeat-protein	PsCam035785	WD40/YVTN repeat-like-containing domain; WD repeat protein 23	0.001342	0.00037	0.00011	0.00158	0.00037	0	0	0.00017	0.00012	0.001502	0.00046	0.00153	0.00101	0.00205	0.00402	0.001521	0.02138	0.0001	4e-05	0		http://bios.dijon.inra.fr/FATAL/cgi/PsUniLowCopy.cgi?__wb_url=4edoc068edoc068edoc0D28edocXC38edoc3D28edocS068edoc37edocAD28edocTC38edoc0U328edoc9I928edoc79TD28edoc71edocLD28edocF928edocD28edocEF7edocC9728edocC28edoc5edoc1edoc5F28edocND58edoc6A38edocSD28edoc79SD58edocE8WD58edocU7K	http://bios.dijon.inra.fr/FATAL/cgi/PsUniLowCopy.cgi?__wb_url=4edoc068edoc4328edocE28edoc5edoc4edocW4SC28edocPT68328edocD28edoc728edoc4D58edocXV7edocID28edocWC38edocED28edocV8A9RC38edocAQ2edoc1edoc128edoc5F7edocE1edoc4F28edocUY69MD58edocE7edocI528edoc67edoc3edoc928edocV1edoc3edocD58edocE928edocM4edocS528edoc2edoc7edocT528edoc49N5V1D58edocXV7edocI1W8N5G93edoc928edocV1edoc3edocD58edocE928edocD28edo…
Medtr7g060440	hypothetical protein	PsCam039401	-	0.00429	0.00252	0.00149	0.01191	0.00317	0.00085	0.00028	0.00184	0.00262	0.00381	0.00131	0.00525	0.00588	0.00291	0.01671	0.00378	0.00327	0.00236	0.0016	0.00323		http://bios.dijon.inra.fr/FATAL/cgi/PsUniLowCopy.cgi?__wb_url=4edoc068edoc068edoc0C28edocP03E28edocS068edoc37edocAD28edocTC38edoc0U328edoc9I928edoc79TD28edoc71edocLD28edocF928edocSIF37128edoc728edoc7edoc5edoc1edoc5F28edocND58edoc6A38edocSD28edoc79SD58edocE8WD58edocU7K	http://bios.dijon.inra.fr/FATAL/cgi/PsUniLowCopy.cgi?__wb_url=4edoc068edoc428edoc328edocC28edoc5edoc4edocTDSC28edocPT68328edocD28edoc728edoc4D58edocXV7edocID28edocWC38edocED28edocV8A9RC38edocAQ2edoc1edoc128edoc5F7edocE1edoc4F28edocUY69MD58edocE7edocI528edoc67edoc3edoc928edocV1edoc3edocD58edocE928edocM4edocS528edoc2edoc7edocT528edoc49N5V1D58edocXV7edocI1W8N5G93edoc928edocV1edoc3edocD58edocE928edoc…
Medtr7g060450	embryo-specific protein	PsCam040503	Embryo-specific 3	0.03361	0	0.00279	0.019	0	0.00088	0.00141	0.00533	0	0.02267	0.00097	0.04118	0.00302	0.00037	0.00714	0.02387	0.00243	0.00373	0.00256	0.00348		http://bios.dijon.inra.fr/FATAL/cgi/PsUniLowCopy.cgi?__wb_url=4edoc068edoc068edocPC28edocP4328edocC28edocT068edoc37edocAD28edocTC38edoc0U328edoc9I928edoc79TD28edoc71edocLD28edocF928edocSIF37128edoc728edoc7edoc5edoc1edoc5F28edocND58edoc6A38edocSD28edoc79SD58edocE8WD58edocU7K	http://bios.dijon.inra.fr/FATAL/cgi/PsUniLowCopy.cgi?__wb_url=4edoc068edocC28edoc328edocC28edoc5edoc4edocU068edoc328edocD28edocPT68328edocD28edoc728edoc4D58edocXV7edocID28edocWC38edocED28edocV8A9RC38edocAQ2edoc1edoc128edoc5F7edocE1edoc4F28edocUY69MD58edocE7edocI528edoc67edoc3edoc928edocV1edoc3edocD58edocE928edocM4edocS528edoc2edoc7edocT528edoc49N5V1D58edocXV7edocI1W8N5G93edoc928edocV1edoc3edocD58…
Medtr7g060460	laccase/diphenol oxidase family protein	PsCam036681	Laccase	0.01708	0.0024	0.00253	0.03586	0.00101	0.00121	0.00128	0.00156	0.00254	0.01525	0.00166	0.02195	0.00114	0.00041	0.00078	0.00832	0.00644	0.01419	0.00015	0.01274		http://bios.dijon.inra.fr/FATAL/cgi/PsUniLowCopy.cgi?__wb_url=4edoc068edoc068edoc0C28edocX8CD28edocS068edoc37edocAD28edocTC38edoc0U328edoc9I928edoc79TD28edoc71edocLD28edocF928edoc1A728edoc3ND58edocVC28edoc5edoc1edoc5F28edocND58edoc6A38edocSD28edoc79SD58edocE8WD58edocU7K	http://bios.dijon.inra.fr/FATAL/cgi/PsUniLowCopy.cgi?__wb_url=4edoc068edoc428edoc328edocE28edoc5edoc4edocV8SC28edocPT68328edocD28edoc728edoc4D58edocXV7edocID28edocWC38edocED28edocV8A9RC38edocAQ2edoc1edoc128edoc5F7edocE1edoc4F28edocUY69MD58edocE7edocI528edoc67edoc3edoc928edocV1edoc3edocD58edocE928edocM4edocS528edoc2edoc7edocT528edoc49N5V1D58edocXV7edocI1W8N5G93edoc928edocV1edoc3edocD58edocE928edoc…
Medtr7g060470	F-box/RNI/FBD-like domain protein
Medtr7g060475	hypothetical protein	PsCam014986	-	0.00196	0.00128	0.00096	0.00537	0.00291	0.00366	0.00179	0.00358	0.00952	0.0044	0.00135	0.00551	0.00662	0.0075	0.00698	0.00139	0.00518	0.00258	0.00162	0.00298		http://bios.dijon.inra.fr/FATAL/cgi/PsUniLowCopy.cgi?__wb_url=4edoc068edoc068edoc048edocD28edocXD328edocD28edocQ068edoc37edocAD28edocTC38edoc0U328edoc9I928edoc79TD28edoc71edocLD28edocF928edoc652edoc5QIDE38edoc5edoc1edoc5F28edocND58edoc6A38edocSD28edoc79SD58edocE8WD58edocU7K	http://bios.dijon.inra.fr/FATAL/cgi/PsUniLowCopy.cgi?__wb_url=4edoc068edoc8328edocE28edoc5edoc4edocY03C28edocPT68328edocD28edoc728edoc4D58edocXV7edocID28edocWC38edocED28edocV8A9RC38edocAQ2edoc1edoc128edoc5F7edocE1edoc4F28edocUY69MD58edocE7edocI528edoc67edoc3edoc928edocV1edoc3edocD58edocE928edocM4edocS528edoc2edoc7edocT528edoc49N5V1D58edocXV7edocI1W8N5G93edoc928edocV1edoc3edocD58edocE928edoc652edo…
Medtr7g060500	LCR
Medtr7g060520	LCR
Medtr7g060540	respiratory burst oxidase-like protein	PsCam030315	Cytochrome b245, heavy chain; EF-hand-like domain; Riboflavin synthase-like beta-barrel	0.01352	0.00022	1e-05	0	0	0.00168	0.00092	0.00011	0	0.01158	0.00044	0.01464	5e-05	0	4e-05	0.01262	0.00322	0	0.00029	0		http://bios.dijon.inra.fr/FATAL/cgi/PsUniLowCopy.cgi?__wb_url=4edoc068edoc068edoc0D28edocQC28edoc328edocC28edocS068edoc37edocAD28edocTC38edoc0U328edoc9I928edoc79TD28edoc71edocLD28edocF928edoc61edocF2H128edoc328edocC28edoc5edoc1edoc5F28edocND58edoc6A38edocSD28edoc79SD58edocE8WD58edocU7K	http://bios.dijon.inra.fr/FATAL/cgi/PsUniLowCopy.cgi?__wb_url=4edoc068edoc43C28edoc5edoc4edocS068edocSC28edocPT68328edocD28edoc728edoc4D58edocXV7edocID28edocWC38edocED28edocV8A9RC38edocAQ2edoc1edoc128edoc5F7edocE1edoc4F28edocUY69MD58edocE7edocI528edoc67edoc3edoc928edocV1edoc3edocD58edocE928edocM4edocS528edoc2edoc7edocT528edoc49N5V1D58edocXV7edocI1W8N5G93edoc928edocV1edoc3edocD58edocE928edoc61edoc…
Medtr7g060550	transmembrane protein, putative
Medtr7g060560	endomembrane-like protein	PsCam020854	Nonaspanin (TM9SF)	0.14251	0.10053	0.1436	0.22881	0.11159	0.16165	0.18179	0.12894	0.19736	0.14098	0.11486	0.21913	0.20471	0.12449	0.20458	0.16078	0.22718	0.13856	0.24446	0.14342		http://bios.dijon.inra.fr/FATAL/cgi/PsUniLowCopy.cgi?__wb_url=4edoc068edoc068edoc068edocD28edocU048edoc328edocC28edocR068edoc37edocAD28edocTC38edoc0U328edoc9I928edoc79TD28edoc71edocLD28edocF928edoc1A728edoc3ND58edocVC28edoc5edoc1edoc5F28edocND58edoc6A38edocSD28edoc79SD58edocE8WD58edocU7K	http://bios.dijon.inra.fr/FATAL/cgi/PsUniLowCopy.cgi?__wb_url=4edoc068edoc03D28edoc5edoc4edocX068edocCC28edocPT68328edocD28edoc728edoc4D58edocXV7edocID28edocWC38edocED28edocV8A9RC38edocAQ2edoc1edoc128edoc5F7edocE1edoc4F28edocUY69MD58edocE7edocI528edoc67edoc3edoc928edocV1edoc3edocD58edocE928edocM4edocS528edoc2edoc7edocT528edoc49N5V1D58edocXV7edocI1W8N5G93edoc928edocV1edoc3edocD58edocE928edoc1A728e…
Medtr7g060570	tyrosine kinase family protein	PsCam035404	Plant PDR ABC transporter associated; ABC transporter G1-like	0.00104	0.00811	0.00393	0.0045	0.00629	0.00245	0.00136	0.00201	0.01305	0.00166	0.00056	0.00254	0.00665	0.00962	0.007	0.00125	0.01308	0.00643	0.00407	0.00567		http://bios.dijon.inra.fr/FATAL/cgi/PsUniLowCopy.cgi?__wb_url=4edoc068edoc068edoc068edocD28edocP03D28edocS068edoc37edocAD28edocTC38edoc0U328edoc9I928edoc79TD28edoc71edocLD28edocF928edocK128edoc703edoc13E28edoc5edoc1edoc5F28edocND58edoc6A38edocSD28edoc79SD58edocE8WD58edocU7K	http://bios.dijon.inra.fr/FATAL/cgi/PsUniLowCopy.cgi?__wb_url=4edoc068edoc0328edocC28edoc5edoc4edocT4SC28edocPT68328edocD28edoc728edoc4D58edocXV7edocID28edocWC38edocED28edocV8A9RC38edocAQ2edoc1edoc128edoc5F7edocE1edoc4F28edocUY69MD58edocE7edocI528edoc67edoc3edoc928edocV1edoc3edocD58edocE928edocM4edocS528edoc2edoc7edocT528edoc49N5V1D58edocXV7edocI1W8N5G93edoc928edocV1edoc3edocD58edocE928edocK128ed…
Medtr7g060590	hypothetical protein
Medtr7g060595	LCR
Medtr7g060615	LCR related
Medtr7g060630	wuschel-related homeobox protein	PsCam057139	-	0	0.00132	5e-05	0	0	0	0	0	0	0	0.00016	0	0	0	0	6e-05	0.00031	0.00032	0	0.00027		http://bios.dijon.inra.fr/FATAL/cgi/PsUniLowCopy.cgi?__wb_url=4edoc068edoc068edoc0E28edocS428edocSD28edocU068edoc37edocAD28edocTC38edoc0U328edoc9I928edoc79TD28edoc71edocLD28edocF928edocR4428edocC28edocX428edocU35edoc1edoc5F28edocND58edoc6A38edocSD28edoc79SD58edocE8WD58edocU7K	http://bios.dijon.inra.fr/FATAL/cgi/PsUniLowCopy.cgi?__wb_url=4edoc068edocDSC28edoc5edoc4edocQC38edoc3D28edocPT68328edocD28edoc728edoc4D58edocXV7edocID28edocWC38edocED28edocV8A9RC38edocAQ2edoc1edoc128edoc5F7edocE1edoc4F28edocUY69MD58edocE7edocI528edoc67edoc3edoc928edocV1edoc3edocD58edocE928edocM4edocS528edoc2edoc7edocT528edoc49N5V1D58edocXV7edocI1W8N5G93edoc928edocV1edoc3edocD58edocE928edocR4428e…
Medtr7g060660	hypothetical protein
Medtr7g060680	alpha-1,2-glucosyltransferase	PsCam025486	Glycosyltransferase, ALG10	0.01397	0.01071	0.00974	0.02145	0.0169	0.01866	0.01995	0.0311	0.03346	0.01359	0.01774	0.02117	0.02103	0.02309	0.02583	0.00996	0.01765	0.01341	0.01712	0.01328		http://bios.dijon.inra.fr/FATAL/cgi/PsUniLowCopy.cgi?__wb_url=4edoc068edoc068edoc048edocD28edocX03D28edocR068edoc37edocAD28edocTC38edoc0U328edoc9I928edoc79TD28edoc71edocLD28edocF928edocDD28edoc728edocE28edocG1edocV95edoc1edoc5F28edocND58edoc6A38edocSD28edoc79SD58edocE8WD58edocU7K	http://bios.dijon.inra.fr/FATAL/cgi/PsUniLowCopy.cgi?__wb_url=4edoc068edoc8328edocE28edoc5edoc4edocT4CC28edocPT68328edocD28edoc728edoc4D58edocXV7edocID28edocWC38edocED28edocV8A9RC38edocAQ2edoc1edoc128edoc5F7edocE1edoc4F28edocUY69MD58edocE7edocI528edoc67edoc3edoc928edocV1edoc3edocD58edocE928edocM4edocS528edoc2edoc7edocT528edoc49N5V1D58edocXV7edocI1W8N5G93edoc928edocV1edoc3edocD58edocE928edocDD28ed…
Medtr7g060690	transmembrane protein, putative
Medtr7g060710	DUF223 domain protein
Medtr7g060720	PPR containing plant-like protein, putative	PsCam035704	Pentatricopeptide repeat;	0.003281	0.00288	0.00199	0.00579	0.00453	0.00429	0.00384	0.00306	0.01018	0.004017	0.0032	0.00446	0.00919	0.00563	0.00836	0.001606	0.00408	0.00463	0.003	0.00264		http://bios.dijon.inra.fr/FATAL/cgi/PsUniLowCopy.cgi?__wb_url=4edoc068edoc068edoc068edocD28edocPC38edoc3D28edocS068edoc37edocAD28edocTC38edoc0U328edoc9I928edoc79TD28edoc71edocLD28edocF928edocNMF1SEE25edoc1edoc5F28edocND58edoc6A38edocSD28edoc79SD58edocE8WD58edocU7K	http://bios.dijon.inra.fr/FATAL/cgi/PsUniLowCopy.cgi?__wb_url=4edoc068edoc0328edocC28edoc5edoc4edocW4SC28edocPT68328edocD28edoc728edoc4D58edocXV7edocID28edocWC38edocED28edocV8A9RC38edocAQ2edoc1edoc128edoc5F7edocE1edoc4F28edocUY69MD58edocE7edocI528edoc67edoc3edoc928edocV1edoc3edocD58edocE928edocM4edocS528edoc2edoc7edocT528edoc49N5V1D58edocXV7edocI1W8N5G93edoc928edocV1edoc3edocD58edocE928edocNMF1SE…
Medtr7g060730	GTP cyclohydrolase I
Medtr7g060740	GTP cyclohydrolase I, putative
Medtr7g060760	pectinacetylesterase family protein	PsCam059375	Pectinacetylesterase	0.00792	0.00638	0.00583	0.00952	0.0082	0.01071	0.01155	0.00655	0.0096	0.00803	0.00248	0.00937	0.0088	0.0131	0.00817	0.00698	0.01174	0.00919	0.00812	0.00781		http://bios.dijon.inra.fr/FATAL/cgi/PsUniLowCopy.cgi?__wb_url=4edoc068edoc068edoc0D28edocWC28edoc3E28edocU068edoc37edocAD28edocTC38edoc0U328edoc9I928edoc79TD28edoc71edocLD28edocF928edocB28edoc94A38edocF28edocA71edoc5edoc1edoc5F28edocND58edoc6A38edocSD28edoc79SD58edocE8WD58edocU7K	http://bios.dijon.inra.fr/FATAL/cgi/PsUniLowCopy.cgi?__wb_url=4edoc068edoc4SD28edoc5edoc4edocSD3D28edocPT68328edocD28edoc728edoc4D58edocXV7edocID28edocWC38edocED28edocV8A9RC38edocAQ2edoc1edoc128edoc5F7edocE1edoc4F28edocUY69MD58edocE7edocI528edoc67edoc3edoc928edocV1edoc3edocD58edocE928edocM4edocS528edoc2edoc7edocT528edoc49N5V1D58edocXV7edocI1W8N5G93edoc928edocV1edoc3edocD58edocE928edocB28edoc94A38…
Medtr7g060770	protein phosphatase 2C family protein	PsCam027094	Protein phosphatase 2C-related; Protein phosphatase 2C	5e-05	0.00011	3e-05	0.00012	0	0	0	0	0	5e-05	5e-05	0	0.00011	0	6e-05	0	9e-05	0	0.01493	0		http://bios.dijon.inra.fr/FATAL/cgi/PsUniLowCopy.cgi?__wb_url=4edoc068edoc068edoc068edocD28edocY068edocSD28edocR068edoc37edocAD28edocTC38edoc0U328edoc9I928edoc79TD28edoc71edocLD28edocF928edocVC58edoc428edoc401edoc328edoc65edoc1edoc5F28edocND58edoc6A38edocSD28edoc79SD58edocE8WD58edocU7K	http://bios.dijon.inra.fr/FATAL/cgi/PsUniLowCopy.cgi?__wb_url=4edoc068edoc03E28edoc5edoc4edocPC38edocCC28edocPT68328edocD28edoc728edoc4D58edocXV7edocID28edocWC38edocED28edocV8A9RC38edocAQ2edoc1edoc128edoc5F7edocE1edoc4F28edocUY69MD58edocE7edocI528edoc67edoc3edoc928edocV1edoc3edocD58edocE928edocM4edocS528edoc2edoc7edocT528edoc49N5V1D58edocXV7edocI1W8N5G93edoc928edocV1edoc3edocD58edocE928edocVC58ed…
Medtr7g060800	hypothetical protein
Medtr7g060810	transmembrane protein, putative
Medtr7g060830	transmembrane protein, putative
Medtr7g060840	DUF247 domain protein
Medtr7g060880	hypothetical protein
Medtr7g060890	NUP50 (nucleoporin 50 kDa) protein
Medtr7g060910	transmembrane protein, putative	PsCam013053	Protein of unknown function DUF819	0.00128	0.01294	0.01935	0.00565	0.00836	0.0019	0.0015	0.0007	0.00345	0.001	0.00049	0.00119	0.0085	0.01272	0.00626	0.00209	0.02215	0.03551	0.00591	0.04358		http://bios.dijon.inra.fr/FATAL/cgi/PsUniLowCopy.cgi?__wb_url=4edoc068edoc068edocPC28edocU068edocSC28edocQ068edoc37edocAD28edocTC38edoc0U328edoc9I928edoc79TD28edoc71edocLD28edocF928edocD28edocEF7edocC9728edocC28edoc5edoc1edoc5F28edocND58edoc6A38edocSD28edoc79SD58edocE8WD58edocU7K	http://bios.dijon.inra.fr/FATAL/cgi/PsUniLowCopy.cgi?__wb_url=4edoc068edocC28edoc3D28edoc5edoc4edocPC28edoc3C28edocPT68328edocD28edoc728edoc4D58edocXV7edocID28edocWC38edocED28edocV8A9RC38edocAQ2edoc1edoc128edoc5F7edocE1edoc4F28edocUY69MD58edocE7edocI528edoc67edoc3edoc928edocV1edoc3edocD58edocE928edocM4edocS528edoc2edoc7edocT528edoc49N5V1D58edocXV7edocI1W8N5G93edoc928edocV1edoc3edocD58edocE928edoc…
Medtr7g060930	hypothetical protein
Medtr7g060940	F-box protein interaction domain protein
Medtr7g060960	F-box protein interaction domain protein
Medtr7g060990	hypothetical protein
Medtr7g061010	F-box protein interaction domain protein
Medtr7g061012	hypothetical protein
Medtr7g061018	metallothionein

## Sheet: notes
Expression libraries in PeaAtlas
RootSys_A_HN	Root system, stage A, High-nitrate, Hydroponics
RootSys_A_LN	Root system, stage A, Low-nitrate, Hydroponics
Root_B_LN	Roots, stage B, Low-nitrate, Hydroponics
Root_F_LN	Roots, stage F, Low-nitrate, Aeroponics
Nodule_A_LN	Nodules, stage A, Low-nitrate, Hydroponics
Nodule_B_LN	Nodules, stage B, Low-nitrate, Hydroponics
Nodule_G_LN	Nodules, stage G, Low-nitrate, Aeroponics
Shoot_A_HN	Shoot, stage A, High-nitrate, Hydroponics
Shoot_A_LN	Shoot, stage A, Low-nitrate, Hydroponics
Leaf_B_LN	Leaves, stage B, Low-nitrate, Hydroponics
LowerLeaf_C_LN	Lower leaves, stage C, Low-nitrate, Hydroponics
UpperLeaf_C_LN	Upper leaves, stage C, Low-nitrate, Hydroponics
Tendril_BC_LN	Tendrils, stage B+C, Low-nitrate, Hydroponics
Stem_BC_LN	Stems, stage B+C, Low-nitrate, Hydroponics
Peduncle_C_LN	Peduncles,stage C, Low-nitrate, Hydroponics
ApicNode_B_LN	Apical node, stage B, Low-nitrate, Hydroponics
Flower_B_LN	Flowers, stage B, Low-nitrate, Hydroponics
Pods_C_LN	Pods, stage C, Low-nitrate, Hydroponics
Seeds_12dap	Seeds, stage E, High-nitrate, Pots
Seed_5dai	Seeds, stage D, Water
